# Supplementary material for: Human but Not Mouse Adipogenesis Is Critically Dependent on LMO3
Source: Cell Metab. 2013 Jul 2;18(1):62–74. doi: 10.1016/j.cmet.2013.05.020 (PMC3701325; doi:10.1016/j.cmet.2013.05.020)
Supplement: Table S1. GC Target Genes in hASCs, Identified by DNA Microarray Analysis, Related to Figure 1 — hASCs were treated with 1 μM Dex in growth medium, and total RNA was isolated every 24 hr from day 0 up to day 5. mRNA expression profiles were generated with human Gene 1.0 ST Arrays and processed as described in the Experimental Procedures. Genes exhibiting more than a ±3-fold change relative to control treatment (in at least three out of five comparisons) were tabulated. [file mmc2.xls]

## Sheet: TableS1
Supplemental Table 1.
Genes upregulated by Dexamethasone			Fold-changes
Probe Set ID	Gene Symbol	Gene name	Day 1A	Day 2A	Day 3A	Day 4A	Day 5A
7927631	DKK1	dickkopf homolog 1 (Xenopus laevis)	11.8565	15.9103	10.7542	20.4875	17.7105
7961540	RERG	RAS-like, estrogen-regulated, growth inhibitor	10.93	9.16533	5.65568	6.9745	6.67296
8166925	MAOA	monoamine oxidase A	10.8469	14.9799	13.5922	13.1324	12.5339
7934979	ANKRD1	ankyrin repeat domain 1 (cardiac muscle)	10.7053	6.31316	5.3578	20.9714	22.7091
8095751	PARM1	prostatic androgen-repressed message-1	10.4269	14.5521	11.691	17.2237	19.4384
7962312	ABCD2	ATP-binding cassette, sub-family D (ALD), member 2	10.3543	16.6088	13.7813	9.84615	20.2912
7961580	LMO3	LIM domain only 3 (rhombotin-like 2)	8.4743	9.04114	7.14939	7.12817	7.9992
7961514	MGP	matrix Gla protein	7.91159	12.9293	15.2924	17.4099	15.6952
7918323	SORT1	sortilin 1	7.81652	9.2408	7.92366	9.58519	6.38016
7976496	SERPINA3	serpin peptidase inhibitor, clade A (alpha-1 antiproteinase, antitrypsin), member 3	7.57269	15.1732	16.636	13.053	11.2412
8125919	FKBP5	FK506 binding protein 5	7.20694	12.4036	11.4904	10.3107	6.47356
8085244	CIDEC	cell death-inducing DFFA-like effector c	7.05806	13.2236	14.2465	10.6254	11.3519
8168737	TNMD	tenomodulin	6.33934	10.7869	8.62138	8.63039	6.38084
8148059	DEPDC6	DEP domain containing 6	5.91947	8.38389	6.73049	7.19195	5.55973
8090343	KLF15	Kruppel-like factor 15	5.85328	7.23576	6.56094	5.85737	5.35679
8035517	COMP	cartilage oligomeric matrix protein	5.74156	6.84876	8.0651	14.3147	7.64789
8069676	ADAMTS1	ADAM metallopeptidase with thrombospondin type 1 motif, 1	5.68172	5.91222	4.8006	4.40073	3.79683
7946579	LYVE1	lymphatic vessel endothelial hyaluronan receptor 1	5.44227	8.72018	12.5392	9.38872	14.1515
8104758	C5orf23	chromosome 5 open reading frame 23	5.4067	11.6017	11.0062	10.4734	13.668
8097098	USP53	ubiquitin specific peptidase 53	5.30288	7.78054	9.1905	5.0932	8.53752
8123446	SMOC2	SPARC related modular calcium binding 2	5.20508	11.7251	13.6262	11.4515	10.599
8105084	C7	complement component 7	5.09239	30.3348	51.4887	44.6746	44.3427
7943984	ZBTB16	zinc finger and BTB domain containing 16	5.05784	5.74264	5.75785	6.74795	4.96874
8141094	PDK4	pyruvate dehydrogenase kinase, isozyme 4	5.01998	5.89022	5.99192	7.70331	6.63168
7964834	CPM	carboxypeptidase M	5.00706	4.78379	5.05631	5.00672	5.82204
8174361	TSC22D3	TSC22 domain family, member 3	4.91624	6.66328	5.86744	5.524	3.60674
8121949	LAMA2	laminin, alpha 2	4.90708	8.12647	8.32459	7.36127	8.06872
8173287	VSIG4	V-set and immunoglobulin domain containing 4	4.47488	5.07014	6.95661	7.32925	6.62902
8161865	PRUNE2	prune homolog 2 (Drosophila)	4.4461	3.83482	3.49244	4.42369	3.78699
8103494	NPY1R	neuropeptide Y receptor Y1	4.42119	7.93828	10.3184	9.61714	12.5671
8066117	SAMHD1	SAM domain and HD domain 1	4.33789	5.8663	5.97414	3.85939	5.33697
7940237	MS4A4A	membrane-spanning 4-domains, subfamily A, member 4	4.09761	6.54749	6.50539	6.34895	8.33358
8160823	CNTFR	ciliary neurotrophic factor receptor	3.86111	6.40793	4.34632	5.34156	4.57805
8148049	NOV	nephroblastoma overexpressed gene	3.83499	7.86666	6.93017	5.26106	7.53604
8066493	SLPI	secretory leukocyte peptidase inhibitor	3.74381	4.94455	4.07543	3.28454	6.59245
7995838	MT1X	metallothionein 1X	3.72659	6.77888	6.72357	6.31791	7.8214
7912692	HSPB7	heat shock 27kDa protein family, member 7 (cardiovascular)	3.72242	3.04924	3.40308	3.89056	4.38229
8104746	NPR3	natriuretic peptide receptor C/guanylate cyclase C (atrionatriuretic peptide receptor C)	3.71675	6.10356	7.86625	7.11412	7.20924
8162388	OMD	osteomodulin	3.70821	4.54447	5.26275	4.26428	4.85964
8152764	MTSS1	metastasis suppressor 1	3.61028	5.50089	5.69955	5.09025	5.24629
7932453	NEBL	nebulette	3.52129	3.58207	3.01603	4.14452	3.44691
8101881	ADH1B	alcohol dehydrogenase 1B (class I), beta polypeptide	3.4498	11.8456	14.4433	6.86964	7.47871
8147573	OSR2	odd-skipped related 2 (Drosophila)	3.31444	5.75375	7.33319	6.28479	6.45332
8041206	LBH	limb bud and heart development homolog (mouse)	3.30935	4.25753	5.85754	6.57718	3.71934
8029784	HIF3A	hypoxia inducible factor 3, alpha subunit	3.29072	4.1869	3.25815	3.43592	3.434
7991234	MFGE8	milk fat globule-EGF factor 8 protein	3.28753	4.94824	5.55661	5.69267	5.07042
7924450	DUSP10	dual specificity phosphatase 10	3.28157	4.07829	3.46267	5.24452	3.83248
8041467	VIT	vitrin	3.16848	8.582	11.3856	5.35378	7.51726
7995803	MT1JP	metallothionein 1J (pseudogene)	3.15524	3.46705	3.2844	3.87095	3.88386
8113800	FBN2	fibrillin 2	3.08103	7.11666	8.47889	6.00403	6.2488
8091511	P2RY14	purinergic receptor P2Y, G-protein coupled, 14	3.0511	5.62479	7.85116	7.86073	17.4944
8135488	LRRN3	leucine rich repeat neuronal 3	3.00469	5.75457	5.24364	4.05732	8.76862
8100154	CORIN	corin, serine peptidase	6.73766	10.4942	5.10143	4.01689	2.53632
7922598	ANGPTL1	angiopoietin-like 1	6.02493	6.46791	5.29404	2.89893	4.50357
8074606	USP18	ubiquitin specific peptidase 18	4.39397	4.45925	3.57456	2.87701	4.49725
8161884	PRUNE2	prune homolog 2 (Drosophila)	3.95359	5.44215	3.96785	4.4951	2.7836
7937749	TNNT3	troponin T type 3 (skeletal, fast)	3.78785	4.55905	2.57025	3.54353	3.19703
8078386	GPD1L	glycerol-3-phosphate dehydrogenase 1-like	3.72084	4.16662	4.25394	3.227	2.62901
8051573	CDC42EP3	CDC42 effector protein (Rho GTPase binding) 3	2.96329	3.09281	3.256	4.29954	4.5908
8129618	VNN1	vanin 1	2.918	6.16229	6.94384	7.5654	8.89839
8144917	LPL	lipoprotein lipase	2.91476	14.4417	21.8191	10.8562	13.109
7995797	MT1E	metallothionein 1E	2.90788	3.02729	3.09053	3.22422	3.29952
7898805	C1QB	complement component 1, q subcomponent, B chain	2.87834	4.7584	5.45427	6.04259	6.27953
8057677	SLC40A1	solute carrier family 40 (iron-regulated transporter), member 1	2.85413	5.5173	9.5218	7.42457	5.90461
7960794	CD163	CD163 molecule	2.80372	3.69524	4.93935	4.35372	3.2282
8132092	INMT	indolethylamine N-methyltransferase	2.80308	4.885	9.30691	6.65123	6.27808
7907271	FMO2	flavin containing monooxygenase 2 (non-functional)	2.7913	10.5865	13.999	7.03765	9.82315
7935188	SORBS1	sorbin and SH3 domain containing 1	2.77046	3.16176	3.13712	3.29396	4.96257
7929779	ABCC2	ATP-binding cassette, sub-family C (CFTR/MRP), member 2	2.75526	5.20849	4.15575	3.32503	4.21759
7955441	METTL7A	methyltransferase like 7A	2.74112	4.39819	7.12179	5.58654	3.40884
8079117	CCBP2	chemokine binding protein 2	2.68289	4.27767	5.55085	5.43076	7.05945
8020141	APCDD1	adenomatosis polyposis coli down-regulated 1	2.6764	4.14912	5.26728	3.29001	4.06227
7901535	PODN	podocan	2.6707	3.20181	3.34299	3.36204	3.43826
8140085	MLXIPL	MLX interacting protein-like	2.54704	5.66978	4.55714	3.17095	4.62692
8101893	ADH1C	alcohol dehydrogenase 1C (class I), gamma polypeptide	2.52096	6.47198	8.16189	4.62923	4.23994
8109333	GPX3	glutathione peroxidase 3 (plasma)	2.45328	6.70895	6.69293	5.02954	4.84957
7904726	TXNIP	thioredoxin interacting protein	2.45248	3.92589	5.19985	4.4213	4.17947
8152703	FBXO32	F-box protein 32	2.36684	4.31511	5.81172	5.50722	4.43675
8085360	TIMP4	TIMP metallopeptidase inhibitor 4	2.27576	3.41532	4.53334	3.71807	4.18827
7960947	A2M	alpha-2-macroglobulin	2.22361	3.71896	4.60264	5.07199	5.67563
8115397	C5orf4	chromosome 5 open reading frame 4	2.17824	3.61816	4.18664	3.36562	5.16905
8163202	SVEP1	sushi, von Willebrand factor type A, EGF and pentraxin domain containing 1	2.0554	3.88923	4.79768	3.72231	5.04861
7964660	AVPR1A	arginine vasopressin receptor 1A	1.98769	4.54867	8.02034	3.22615	6.8438
7973101	RNASE6	ribonuclease, RNase A family, k6	1.86416	3.67648	3.43997	3.41534	5.29579
8072360	TCN2	transcobalamin II; macrocytic anemia	1.79397	4.1044	8.16585	6.81993	4.01297
8101874	ADH1A	alcohol dehydrogenase 1A (class I), alpha polypeptide	1.6996	5.34622	7.37861	3.7022	3.72162
8111915	SEPP1	selenoprotein P, plasma, 1	1.58577	3.06863	3.69593	3.09555	3.9013
8161755	ALDH1A1	aldehyde dehydrogenase 1 family, member A1	1.57944	4.68564	5.93724	6.16972	4.87975
8057506	FRZB	frizzled-related protein	1.55717	3.39301	7.30578	4.46861	5.47037
7994052	HS3ST2	heparan sulfate (glucosamine) 3-O-sulfotransferase 2	1.53864	3.7077	5.28778	4.42081	3.65968
7997188	HP	haptoglobin	1.53433	8.54654	20.8722	18.9459	27.6079
8174513	CHRDL1	chordin-like 1	1.39825	3.80532	5.93841	4.41146	3.40623
8103736	SCRG1	stimulator of chondrogenesis 1	5.98686	4.17446	2.32008	1.82822	3.17018
8107673	GRAMD3	GRAM domain containing 3	3.80669	2.72388	1.92586	3.05638	3.62847
8101659	SPARCL1	SPARC-like 1 (hevin)	3.74495	4.47624	4.70657	2.8485	2.76036
8103951	ACSL1	acyl-CoA synthetase long-chain family member 1	3.36669	3.84812	4.36244	2.97776	2.71999
8042788	ACTG2	actin, gamma 2, smooth muscle, enteric	3.28844	3.21046	2.92687	3.2554	2.67371
8083240	AGTR1	angiotensin II receptor, type 1	3.21083	5.91267	5.48813	2.67555	2.32534
7918533	ADORA3	adenosine A3 receptor	2.9944	2.55801	3.14575	3.45887	4.5303
8062119	MT1JP // MT1JP	metallothionein 1J (pseudogene) // metallothionein 1J (pseudogene)	2.81653	2.99723	3.02739	3.20539	3.66538
8011826	C17orf87	chromosome 17 open reading frame 87	2.69175	3.20854	3.74763	2.33523	3.00065
7970954	DCLK1	doublecortin-like kinase 1	2.57011	3.72016	3.67034	2.80351	4.34755
7923386	LMOD1	leiomodin 1 (smooth muscle)	2.56991	3.29965	3.61526	3.03725	2.9088
8035506	CRLF1	cytokine receptor-like factor 1	2.55936	2.81429	3.25566	4.66818	3.76258
8155754	MAMDC2	MAM domain containing 2	2.52638	3.18979	4.12	2.94555	4.07522
7972069	MYCBP2	MYC binding protein 2	2.49766	3.5337	3.52362	2.74495	3.99584
7933204	C10orf10	chromosome 10 open reading frame 10	2.37349	4.86158	5.67998	3.69181	2.6843
8026424	CYP4F22	cytochrome P450, family 4, subfamily F, polypeptide 22	2.36909	4.64921	3.53746	2.63426	3.523
8091537	IGSF10	immunoglobulin superfamily, member 10	2.10075	4.15119	3.81684	1.87996	4.32716
8157524	TLR4	toll-like receptor 4	2.05075	3.03642	3.64396	2.69725	3.92159
8023727	DSEL	dermatan sulfate epimerase-like	2.00593	3.49214	3.83839	2.66055	4.0007
7907249	FMO3	flavin containing monooxygenase 3	1.88134	4.33413	4.10012	3.04057	2.85153
8146687	ADHFE1	alcohol dehydrogenase, iron containing, 1	1.86197	4.38594	3.37507	2.33502	4.83168
8057887	STK17B	serine/threonine kinase 17b	1.78634	3.15619	3.14666	2.30401	3.67621
8123936	NEDD9	neural precursor cell expressed, developmentally down-regulated 9	1.70514	3.08836	3.43195	3.43491	2.37312
7958466	ACACB	acetyl-Coenzyme A carboxylase beta	1.69867	3.21246	3.20848	1.9166	3.03165
7901272	CYP4X1	cytochrome P450, family 4, subfamily X, polypeptide 1	1.09578	3.02646	5.57039	2.74294	4.10655
7898793	C1QA	complement component 1, q subcomponent, A chain	1.08765	3.78975	5.22573	6.0845	2.43773
8059680	HTR2B	5-hydroxytryptamine (serotonin) receptor 2B	0.886166	2.90945	3.34111	3.03146	4.05606
8171427	FIGF	c-fos induced growth factor (vascular endothelial growth factor D)	0.884246	3.58252	4.59934	2.06274	3.17091
Genes downregulated by Dexamethasone			Fold-changes
Probe Set ID	Gene Symbol	Gene name	Day 1A	Day 2A	Day 3A	Day 4A	Day 5A
8124527	HIST1H1B	histone cluster 1, H1b	0.328919	0.194582	0.229194	0.256036	0.270415
8103769	HPGD	hydroxyprostaglandin dehydrogenase 15-(NAD)	0.326625	0.304727	0.207614	0.171459	0.143183
8114920	DPYSL3	dihydropyrimidinase-like 3	0.325882	0.274247	0.213216	0.315283	0.181937
8055952	NR4A2	nuclear receptor subfamily 4, group A, member 2	0.31903	0.179156	0.208765	0.292201	0.249569
8108301	KIF20A	kinesin family member 20A	0.315079	0.104044	0.0767821	0.093885	0.162929
8061579	TPX2	TPX2, microtubule-associated, homolog (Xenopus laevis)	0.312977	0.140765	0.0974964	0.13573	0.197272
8075310	LIF	leukemia inhibitory factor (cholinergic differentiation factor)	0.307777	0.251902	0.27015	0.284703	0.310194
7991406	PRC1	protein regulator of cytokinesis 1	0.306527	0.209121	0.15656	0.172596	0.332538
7919612	HIST2H3D	histone cluster 2, H3d	0.303697	0.229895	0.235925	0.327258	0.305457
8021169	LIPG	lipase, endothelial	0.291866	0.167625	0.207202	0.306377	0.173834
7951271	MMP1	matrix metallopeptidase 1 (interstitial collagenase)	0.290911	0.0517902	0.0183389	0.0231123	0.020313
8132318	ANLN	anillin, actin binding protein	0.290341	0.137615	0.11576	0.113022	0.196518
8006433	CCL2	chemokine (C-C motif) ligand 2	0.288962	0.267914	0.236409	0.154118	0.293004
7982889	NUSAP1	nucleolar and spindle associated protein 1	0.277793	0.163101	0.153873	0.170718	0.252509
7947512	PAMR1	peptidase domain containing associated with muscle regeneration 1	0.274818	0.206431	0.230689	0.214893	0.158918
8152617	HAS2	hyaluronan synthase 2	0.273641	0.240662	0.220248	0.295165	0.300712
7922976	PTGS2	prostaglandin-endoperoxide synthase 2 (prostaglandin G/H synthase and cyclooxygenase)	0.26608	0.262624	0.25067	0.276125	0.22176
8117594	HIST1H2BM	histone cluster 1, H2bm	0.260759	0.0845602	0.072888	0.188388	0.270094
7936968	ADAM12	ADAM metallopeptidase domain 12	0.26053	0.119946	0.0899296	0.227569	0.0702572
8124848	IER3	immediate early response 3	0.260257	0.218817	0.287685	0.295064	0.277079
8179704	IER3	immediate early response 3	0.260257	0.218817	0.287685	0.295064	0.277079
7929334	CEP55	centrosomal protein 55kDa	0.257629	0.145351	0.167985	0.13255	0.210295
7900699	CDC20	cell division cycle 20 homolog (S. cerevisiae)	0.244322	0.156911	0.152428	0.132971	0.211047
8178435	IER3	immediate early response 3	0.24353	0.214604	0.269075	0.285904	0.268944
8019842	TYMS	thymidylate synthetase	0.242561	0.189731	0.191259	0.191332	0.225666
8007931	ITGB3	integrin, beta 3 (platelet glycoprotein IIIa, antigen CD61)	0.241796	0.198268	0.208247	0.1725	0.152123
7994109	PLK1	polo-like kinase 1 (Drosophila)	0.237892	0.144957	0.100017	0.115766	0.168965
8014974	TOP2A	topoisomerase (DNA) II alpha 170kDa	0.232737	0.129607	0.121508	0.114494	0.160973
8154295	IL33	interleukin 33	0.232635	0.211884	0.248188	0.102529	0.1903
7948167	APLNR	apelin receptor	0.230412	0.230412	0.178617	0.169274	0.145745
7929012	STAMBPL1	STAM binding protein-like 1	0.223121	0.276693	0.183318	0.209551	0.268164
8135705	KCND2	potassium voltage-gated channel, Shal-related subfamily, member 2	0.222738	0.249443	0.249378	0.242211	0.304744
8045688	TNFAIP6	tumor necrosis factor, alpha-induced protein 6	0.216699	0.200547	0.0989081	0.123353	0.0928995
8021635	SERPINB2	serpin peptidase inhibitor, clade B (ovalbumin), member 2	0.212991	0.207332	0.191607	0.14143	0.150574
7909568	DTL	denticleless homolog (Drosophila)	0.207749	0.155738	0.202687	0.238245	0.245838
8141016	TFPI2	tissue factor pathway inhibitor 2	0.200737	0.209508	0.194787	0.202818	0.177006
8124380	HIST1H1A	histone cluster 1, H1a	0.197687	0.13224	0.116789	0.123518	0.146751
8073062	APOBEC3B	apolipoprotein B mRNA editing enzyme, catalytic polypeptide-like 3B	0.193376	0.150089	0.134201	0.176486	0.167541
8149825	STC1	stanniocalcin 1	0.173934	0.18741	0.13401	0.261606	0.187889
8100977	CXCL5	chemokine (C-X-C motif) ligand 5	0.160671	0.121933	0.107468	0.183678	0.150241
7921099	CRABP2	cellular retinoic acid binding protein 2	0.138999	0.0951487	0.134441	0.105586	0.0954081
7947199	LGR4	leucine-rich repeat-containing G protein-coupled receptor 4	0.124315	0.121438	0.144613	0.0960873	0.130953
8095680	IL8	interleukin 8	0.118364	0.102596	0.0865431	0.130953	0.0738405
7976567	BDKRB1	bradykinin receptor B1	0.114324	0.135334	0.152689	0.108343	0.079524
7934916	CH25H	cholesterol 25-hydroxylase	0.0691211	0.0537393	0.0523274	0.0683216	0.0564805
8122334	CCRL1	chemokine (C-C motif) receptor-like 1	0.0562386	0.0760797	0.187957	0.0864437	0.165657
8095688	CXCL6	chemokine (C-X-C motif) ligand 6 (granulocyte chemotactic protein 2)	0.0482845	0.0407953	0.046641	0.0629393	0.0580537
8131803	IL6	interleukin 6 (interferon, beta 2)	0.0481058	0.0682231	0.0758616	0.0838179	0.125528
8095697	CXCL1	chemokine (C-X-C motif) ligand 1 (melanoma growth stimulating activity, alpha)	0.0478254	0.0499197	0.0481197	0.050328	0.0384403
8139087	SFRP4	secreted frizzled-related protein 4	0.591075	0.20596	0.114843	0.162329	0.151408
7905329	MLLT11	myeloid/lymphoid or mixed-lineage leukemia (trithorax homolog, Drosophila); translocated to, 11	0.545795	0.286301	0.24702	0.262439	0.284449
8100971	PPBP	pro-platelet basic protein (chemokine (C-X-C motif) ligand 7)	0.53214	0.19463	0.0807539	0.0843094	0.0668923
7980316	TGFB3	transforming growth factor, beta 3	0.525046	0.323554	0.245697	0.312414	0.263823
8111387	ADAMTS12	ADAM metallopeptidase with thrombospondin type 1 motif, 12	0.52377	0.309918	0.31299	0.265807	0.262677
8129573	MOXD1	monooxygenase, DBH-like 1	0.491986	0.215545	0.100415	0.22272	0.212824
8056222	DPP4	dipeptidyl-peptidase 4	0.465084	0.234033	0.236673	0.214322	0.204999
8106418	CRHBP	corticotropin releasing hormone binding protein	0.444991	0.251814	0.172549	0.199685	0.284613
8056257	FAP	fibroblast activation protein, alpha	0.444165	0.234634	0.193492	0.207037	0.148388
7960340	FOXM1	forkhead box M1	0.437377	0.188963	0.154846	0.161666	0.219747
8063115	MMP9	matrix metallopeptidase 9 (gelatinase B, 92kDa gelatinase, 92kDa type IV collagenase)	0.409947	0.165124	0.0734898	0.128433	0.0587808
8091283	PLOD2	procollagen-lysine, 2-oxoglutarate 5-dioxygenase 2	0.382181	0.314125	0.259198	0.245436	0.32337
8018849	TK1	thymidine kinase 1, soluble	0.371411	0.260299	0.194185	0.317448	0.229562
8006445	CCL11	chemokine (C-C motif) ligand 11	0.371303	0.29188	0.251638	0.247595	0.297597
7983969	CCNB2	cyclin B2	0.352905	0.112965	0.091408	0.129054	0.259497
8124388	HIST1H3B	histone cluster 1, H3b	0.345177	0.147173	0.118127	0.20311	0.30414
8104788	RAI14	retinoic acid induced 14	0.34369	0.289708	0.255904	0.247551	0.238096
7974689	DACT1	dapper, antagonist of beta-catenin, homolog 1 (Xenopus laevis)	0.336885	0.232848	0.240989	0.311039	0.291618
7951284	MMP3	matrix metallopeptidase 3 (stromelysin 1, progelatinase)	0.335912	0.0968446	0.0619041	0.23529	0.0535606
8150186	RNF122	ring finger protein 122	0.324994	0.394426	0.328955	0.329528	0.303094
8164580	PTGES	prostaglandin E synthase	0.284127	0.231679	0.200172	0.364715	0.225546
7928429	PLAU	plasminogen activator, urokinase	0.280174	0.365722	0.329903	0.262867	0.292553
7918857	TSPAN2	tetraspanin 2	0.245003	0.113055	0.115889	0.340527	0.124483
7962375	PRICKLE1	prickle homolog 1 (Drosophila)	0.150006	0.240799	0.349584	0.271336	0.137222
8123104	FNDC1	fibronectin type III domain containing 1	0.815891	0.542395	0.278596	0.288094	0.269754
8152522	ENPP2	ectonucleotide pyrophosphatase/phosphodiesterase 2	0.728454	0.374383	0.277093	0.232685	0.247058
8102800	SLC7A11	solute carrier family 7, (cationic amino acid transporter, y+ system) member 11	0.646901	0.393627	0.212542	0.277279	0.255257
7938608	SPON1	spondin 1, extracellular matrix protein	0.595622	0.326313	0.38136	0.325968	0.18133
8099721	KIAA0746	KIAA0746 protein	0.567842	0.380544	0.242379	0.275578	0.324875
7970763	FLT1	fms-related tyrosine kinase 1 (vascular endothelial growth factor/vascular permeability factor receptor)	0.542012	0.448189	0.325256	0.331304	0.329869
8092839	LRRC15	leucine rich repeat containing 15	0.519137	0.228068	0.253707	0.406857	0.207848
7925876	PFKP	phosphofructokinase, platelet	0.505552	0.325207	0.315807	0.44703	0.304535
8008784	PRR11	proline rich 11	0.479824	0.253561	0.202757	0.246127	0.468292
8063458	DOK5	docking protein 5	0.474148	0.328397	0.202479	0.231606	0.363586
8043602	NCAPH	non-SMC condensin I complex, subunit H	0.410017	0.221376	0.229259	0.282486	0.343519
8124531	HIST1H3I	histone cluster 1, H3i	0.378785	0.324717	0.331362	0.515897	0.284415
8102643	CCNA2	cyclin A2	0.373451	0.288952	0.168912	0.250488	0.418233
7969243	CKAP2	cytoskeleton associated protein 2	0.359584	0.296518	0.256625	0.298203	0.374625
7918869	NGF	nerve growth factor (beta polypeptide)	0.298291	0.330727	0.384445	0.391081	0.299045
7933084	NAMPT	nicotinamide phosphoribosyltransferase	0.296429	0.402151	0.449391	0.260559	0.281568
8116418	GFPT2	glutamine-fructose-6-phosphate transaminase 2	0.216109	0.344902	0.353391	0.181265	0.154245
AFold change was calculated based on the normalized Fluorescence Signal intensity of the respective Dex-treated sample divided by the mean Fluorescence Signal Intensity of indicated Day versus Day 0.
