# Supplementary material for: Human but Not Mouse Adipogenesis Is Critically Dependent on LMO3
Source: Cell Metab. 2013 Jul 2;18(1):62–74. doi: 10.1016/j.cmet.2013.05.020 (PMC3701325; doi:10.1016/j.cmet.2013.05.020)
Supplement: Table S4. LMO3-Sependent Genes from Matched SAT and VAT after Hydrocortisone Stimulation, Related to Figure 1 — siCtrl- or siLMO3-tansfected hASCs derived from matched human SAT and VAT and pooled from n = 3 different donors treated with DMSO or HC for 24 hr. mRNA expression profiles were generated with human Gene 1.0 ST Arrays and processed as described in the Experimental Procedures. First, genes responsive to HC were tabulated if the fold change (HC versus vehicle) was more than ±1.5-fold in siCtrl- or siLMO3-transfected hASCs. Genes were then classified as LMO3 dependent in HC-treated VAT if the fold change was more than ±1.5-fold in siCtrl- versus siLMO3-transfected hASCs. [file mmc3.xls]

## Sheet: TableS4
Supplemental Table 4.
Gene Symbol	SAT (Normalized Signal Intensities)				VAT (Normalized Signal Intensities)				SAT (Fold change, vehicle =1.0)		VAT (Fold change, vehicle =1.0)		Gene Description
	siCtrl		siLMO3		siCtrl		siLMO3		siCtrl	siLMO3	siCtrl	siLMO3
	Vehicle	Hydrocortisone	Vehicle	Hydrocortisone	Vehicle	Hydrocortisone	Vehicle	Hydrocortisone
ANGPTL1	45.2509	236.647	53.6207	285.605	81.0376	331.09	125.209	341.886	5.22966	5.3264	4.08563	2.73052	angiopoietin-like 1
ANKMY2	356.187	189.09	411.167	235.746	260.7	179.304	321.801	121.848	0.530875	0.573358	0.68778	0.378645	ankyrin repeat and MYND domain containing 2
ANKRD20B	191.247	188.956	172.242	172.242	193.898	121.959	214.274	213.034	0.988025	1	0.628986	0.994213	ankyrin repeat domain 20B
ANKRD29	147.742	131.605	159.424	147.628	147.516	199.95	161.584	145.175	0.890778	0.926012	1.35545	0.898449	ankyrin repeat domain 29
ANKRD33	80.2262	62.363	62.6624	59.3653	87.555	77.7406	62.6975	89.9046	0.77734	0.947385	0.887906	1.43394	ankyrin repeat domain 33
ANKRD50	585.646	585.769	502.791	625.027	576.839	989.429	483.213	487.879	1.00021	1.24312	1.71526	1.00966	ankyrin repeat domain 50
AOC3	98.2432	136.695	113.762	171.7	115.132	116.977	123.16	208.121	1.3914	1.5093	1.01602	1.68984	amine oxidase, copper containing 3 (vascular adhesion protein 1)
AP1S3	74.0651	63.7121	74.0651	75.9349	102.063	101.752	172.32	108.758	0.860218	1.02525	0.99695	0.631143	adaptor-related protein complex 1, sigma 3 subunit
APOBEC3B	178.031	180.818	127.912	113.894	230.206	238.898	205.96	138.512	1.01565	0.890408	1.03776	0.67252	apolipoprotein B mRNA editing enzyme, catalytic polypeptide-like 3B
ARMCX6	608.578	606.773	594.923	470.605	535.325	420.35	511.352	250.838	0.997034	0.791036	0.785224	0.490539	armadillo repeat containing, X-linked 6
BOC	450.885	384.399	508.574	386.917	468.49	673.426	589.467	545.398	0.852544	0.760789	1.43744	0.925239	Boc homolog (mouse)
BTK	119.934	95.9687	125.23	97.2673	57.2433	48.9603	52.1818	68.7684	0.800182	0.77671	0.855302	1.31786	Bruton agammaglobulinemia tyrosine kinase
C12orf47	130.469	103.628	156.217	161.444	117.959	133.848	121.898	88.0998	0.794278	1.03346	1.1347	0.722735	chromosome 12 open reading frame 47
C14orf162	65.8641	81.6731	66.5651	83.4623	71.0456	68.7287	74.9999	124.617	1.24002	1.25385	0.967388	1.66156	chromosome 14 open reading frame 162
C3AR1	153.959	186.337	146.998	185.673	176.205	123.883	230.72	279.034	1.21031	1.2631	0.703059	1.20941	complement component 3a receptor 1
C3orf55	542.318	1204.38	496.06	915.179	289.248	429.34	316.291	301.828	2.22081	1.8449	1.48433	0.954273	chromosome 3 open reading frame 55
C5orf36	127.993	176.311	181.228	287.44	101.223	196.553	172.885	203.657	1.3775	1.58607	1.94178	1.17799	chromosome 5 open reading frame 36
C9orf106	126.286	109.684	105.753	107.475	99.2823	104.674	116.816	80.0218	0.868539	1.01628	1.05431	0.685025	chromosome 9 open reading frame 106
CCT8L1	128.313	132.348	134.627	123.837	142.292	115.515	135.226	164.665	1.03145	0.919856	0.811821	1.21771	chaperonin containing TCP1, subunit 8 (theta)-like 1
CD38	75.142	76.9539	62.628	65.0863	81.1204	89.9119	73.692	129.942	1.02411	1.03925	1.10838	1.76332	CD38 molecule
CDO1	154.149	303.538	97.6191	168.016	107.89	201.068	103.488	110.177	1.96912	1.72114	1.86364	1.06463	cysteine dioxygenase, type I
CHSY3	91.458	118.827	136.82	171.463	102.888	102.678	179.779	119.36	1.29926	1.2532	0.997956	0.663929	chondroitin sulfate synthase 3
COL8A1	113.627	156.827	106.661	182.911	117.79	174.34	135.639	133.568	1.38019	1.71488	1.48009	0.984728	collagen, type VIII, alpha 1
CXCL5	322.608	430.279	466.894	507.922	751.321	821.505	743.379	1444.81	1.33375	1.08787	1.09341	1.94357	chemokine (C-X-C motif) ligand 5
DEFB109P1B	128.662	140.054	93.0808	79.9382	47.6572	83.4384	106.386	119.477	1.08854	0.858805	1.7508	1.12305	defensin, beta 109, pseudogene 1B
DLEU2	124.992	111.852	139.221	111.198	108.468	103.426	93.8352	46.0962	0.894869	0.798717	0.953517	0.491247	deleted in lymphocytic leukemia 2 (non-protein coding)
DSC2	76.8021	72.2449	99.5925	78.7315	433.749	312.458	475.988	612.363	0.940663	0.790537	0.720367	1.28651	desmocollin 2
DUSP5P	58.7402	112.3	61.9051	119.44	84.2156	84.408	79.4484	51.9065	1.91181	1.9294	1.00228	0.653336	dual specificity phosphatase 5 pseudogene
DZIP3	128.88	91.3119	125.976	93.3226	116.903	101.658	133.642	75.405	0.708504	0.740799	0.869594	0.56423	DAZ interacting protein 3, zinc finger
EBF1	1844.06	2720.09	1641.48	2247.96	1113.72	1583.07	1114.69	1068.6	1.47506	1.36947	1.42143	0.958653	early B-cell factor 1
EEF1A1	200.341	196.152	192.283	157.189	163.711	211.782	186.827	119.165	0.97909	0.817488	1.29363	0.637834	eukaryotic translation elongation factor 1 alpha 1
EFCAB7	202.52	149.165	157.287	137.33	153.998	164.625	143.707	95.5099	0.736547	0.873116	1.06901	0.664617	EF-hand calcium binding domain 7
EFTUD1	241.74	122.376	320.403	155.561	275.342	123.114	272.865	195.245	0.506228	0.485516	0.447132	0.715537	elongation factor Tu GTP binding domain containing 1
EGFL6	127.396	103.783	95.9177	96.6948	145.602	202.738	130.24	120.102	0.814649	1.0081	1.39241	0.922162	EGF-like-domain, multiple 6
EGR1	1725.99	1444.1	1189.49	913.294	1902.54	1085.86	1162.08	1046.1	0.836675	0.767801	0.570742	0.900195	early growth response 1
EHBP1	1240.68	1149.06	1182.43	1040.37	740.964	907.813	764.113	573.567	0.926151	0.879856	1.22518	0.750632	EH domain binding protein 1
ENC1	175.584	238.702	179.584	273.173	890.762	492.166	683.324	748.685	1.35947	1.52115	0.552522	1.09565	ectodermal-neural cortex (with BTB-like domain)
ENDOD1	387.07	351.349	622.084	432.751	280.513	318.361	561.45	343.272	0.907716	0.695648	1.13493	0.611403	endonuclease domain containing 1
ENPP2	5444.18	3428.54	4474.13	2763.4	1130.31	776.072	863.119	943.104	0.629763	0.617641	0.686602	1.09267	ectonucleotide pyrophosphatase/phosphodiesterase 2
F10	557.993	904.635	459.125	850.2	364.143	780.205	374.153	489.255	1.62123	1.85179	2.14258	1.30763	coagulation factor X
F2RL1	482.792	235.411	282.303	157.714	1550.31	740.779	815.681	654.474	0.487604	0.55867	0.477827	0.802365	coagulation factor II (thrombin) receptor-like 1
F5	53.4832	59.484	46.8456	58.0636	70.8708	80.6086	54.6868	101.135	1.1122	1.23947	1.1374	1.84935	coagulation factor V (proaccelerin, labile factor)
FAM19A2	62.1252	124.845	73.5619	137.661	80.8797	220.951	89.2233	132.848	2.00957	1.87136	2.73185	1.48894	family with sequence similarity 19 (chemokine (C-C motif)-like), member A2
FAM72D	106.018	77.6593	87.3014	83.1143	77.7927	89.2297	71.4119	47.273	0.732512	0.952038	1.14702	0.661977	family with sequence similarity 72, member D
FAM75C1 // FAM75C1 // FAM75C1	91.7381	87.5798	73.221	77.9103	89.6964	79.36	70.9606	100.236	0.954672	1.06404	0.884762	1.41255	family with sequence similarity 75, member C1 // family with sequence similarity 75, member C1 // family with sequence similarity 75, member C1
FAM86B1	477.473	307.848	473.841	289.154	445.445	287.055	401.325	388.457	0.644745	0.610234	0.644424	0.967936	family with sequence similarity 86, member B1
FBN2	204.834	452.509	206.142	435.204	161.666	336.706	137.58	170.479	2.20915	2.11118	2.08273	1.23913	fibrillin 2
FGD4	80.7596	342.828	63.1522	294.096	67.6644	258.847	63.0042	154.069	4.24505	4.65694	3.82546	2.44537	FYVE, RhoGEF and PH domain containing 4
FGF16	326.368	102.61	345.888	118.927	204.862	76.8776	454.773	95.4822	0.314398	0.343832	0.375265	0.209956	fibroblast growth factor 16
FLJ26850	78.9221	71.4518	75.0866	62.5837	83.5861	69.6928	61.2579	89.9729	0.905345	0.833487	0.833785	1.46875	FLJ26850 protein
FLJ34521	87.0745	103.572	83.2618	93.6444	122.884	82.6277	100.406	114.579	1.18946	1.1247	0.672406	1.14116	hypothetical protein LOC646383
FLRT3	71.7317	64.24	98.6397	104.385	238.492	360.386	446.577	396.231	0.895561	1.05824	1.5111	0.887264	fibronectin leucine rich transmembrane protein 3
FMN1	73.0733	84.5932	46.9111	69.33	62.0859	91.9892	73.9236	45.8912	1.15765	1.4779	1.48165	0.620792	formin 1
FRY	212.669	181.029	197.601	215.167	153.557	160.65	142.029	99.2829	0.851222	1.08889	1.04619	0.699033	furry homolog (Drosophila)
GABRA5	79.0576	84.8548	79.227	80.7449	180.672	400.033	111.937	135.118	1.07333	1.01916	2.21413	1.20709	gamma-aminobutyric acid (GABA) A receptor, alpha 5
GALNT10	790.24	1036.14	1042.87	1181.32	918.901	1403.42	1181.76	1203.2	1.31117	1.13276	1.52728	1.01814	UDP-N-acetyl-alpha-D-galactosamine:polypeptide N-acetylgalactosaminyltransferase 10 (GalNAc-T10)
GALNT13	246.709	282.684	256.204	270.273	67.8406	49.9155	55.2596	62.8475	1.14582	1.05491	0.735777	1.13731	UDP-N-acetyl-alpha-D-galactosamine:polypeptide N-acetylgalactosaminyltransferase 13 (GalNAc-T13)
GCNT4	86.3074	155.919	72.6623	120.886	83.6902	173.653	74.7131	61.2087	1.80656	1.66366	2.07494	0.819251	glucosaminyl (N-acetyl) transferase 4, core 2 (beta-1,6-N-acetylglucosaminyltransferase)
GEMIN8	354.5	317.324	302.298	307.76	321.796	359.493	358.399	268.209	0.895131	1.01807	1.11715	0.748353	gem (nuclear organelle) associated protein 8
GPM6B	36.9275	114.984	49.3543	153.821	52.1614	121.142	43.8146	155.863	3.11378	3.11666	2.32244	3.55733	glycoprotein M6B
GPR116	106.298	114.069	91.9279	109.832	100.125	108.526	113.599	82.3341	1.0731	1.19477	1.08391	0.724781	G protein-coupled receptor 116
GPRC5A	365.89	422.632	351.364	392.528	438.356	1009.62	378.557	523.449	1.15508	1.11715	2.3032	1.38275	G protein-coupled receptor, family C, group 5, member A
GZMB	76.8897	82.1841	82.8346	87.2208	97.3652	85.5168	75.4947	99.626	1.06886	1.05295	0.87831	1.31964	granzyme B (granzyme 2, cytotoxic T-lymphocyte-associated serine esterase 1)
hCG_1990547	87.182	52.5334	112.965	58.6115	85.1651	78.893	86.3508	52.7194	0.602571	0.518848	0.926353	0.610526	family with sequence similarity 86, member A pseudogene
HIST1H2BF	161.33	111.993	94.5671	79.4959	245.484	156.986	136.761	139.713	0.694183	0.84063	0.639495	1.02159	histone cluster 1, H2bf
HIST1H4I	87.5857	88.1812	93.4145	78.5836	92.707	108.237	102.999	79.9807	1.0068	0.841236	1.16752	0.776517	histone cluster 1, H4i
HLA-DMA	235.595	221.913	301.391	299.942	188.277	239.281	331.4	272.535	0.941927	0.995193	1.2709	0.822377	major histocompatibility complex, class II, DM alpha
HLX	476.667	757.424	430.709	573.828	557.584	875.792	511.61	541.12	1.589	1.33229	1.57069	1.05768	H2.0-like homeobox
HMGA2	735.764	576.355	804.275	746.139	629.707	493.667	543.606	659.721	0.783342	0.927717	0.783963	1.2136	high mobility group AT-hook 2
HSP90AA6P	304.618	247.987	276.617	283.334	275.362	248.331	317.834	190.651	0.814091	1.02428	0.901837	0.599846	heat shock protein 90kDa alpha (cytosolic), class A member 6 (pseudogene)
IFFO2	225.953	190.003	204.397	191.228	207.724	174.975	221.334	120.874	0.840896	0.935571	0.842344	0.546117	intermediate filament family orphan 2
IGLJ3	566.969	705.769	600.31	597.398	1669.38	1355.83	1275.54	1556.97	1.24481	0.995149	0.812174	1.22064	immunoglobulin lambda joining 3
IKZF2	66.313	204.672	76.6648	190.561	56.9838	104.094	63.1644	75.9103	3.08646	2.48564	1.82673	1.20179	IKAROS family zinc finger 2 (Helios)
IL18	28.087	31.5727	27.8488	26.1927	82.497	108.488	48.3442	40.8465	1.1241	0.940534	1.31505	0.84491	interleukin 18 (interferon-gamma-inducing factor)
IL1RN	234.453	185.675	175.123	158.424	289.595	132.08	177.815	142.902	0.791947	0.904645	0.456087	0.803658	interleukin 1 receptor antagonist
IL24	84.8443	67.0995	74.5628	66.915	313.039	111.629	201.021	114.618	0.790855	0.897431	0.356598	0.570178	interleukin 24
IL33	72.1904	111.614	56.6043	90.3639	1387.21	1334.53	1410.62	2381.29	1.54611	1.59642	0.962027	1.68812	interleukin 33
IL6	537.084	273.995	417.084	201.773	4568.61	1324.35	4767.58	2268.2	0.510153	0.483771	0.28988	0.475755	interleukin 6 (interferon, beta 2)
IL7R	117.531	84.3999	136.82	122.142	93.1132	68.3746	106.85	147.095	0.718109	0.892721	0.734317	1.37665	interleukin 7 receptor
IL8	795.907	1167.63	778.904	1020.14	3517.98	2799.14	4241.97	5554.03	1.46705	1.30971	0.795669	1.3093	interleukin 8
ING2	225.055	252.864	221.055	251.055	186.252	327.956	204.977	189.182	1.12356	1.13571	1.76082	0.922941	inhibitor of growth family, member 2
ISG20	145.261	134.257	152.112	127.202	147.963	115.543	144.393	177.938	0.924246	0.83624	0.780889	1.23232	interferon stimulated exonuclease gene 20kDa
KCTD1	299.381	289.323	287.143	243.772	311.538	406.167	367.468	303.978	0.966401	0.848956	1.30375	0.827223	potassium channel tetramerisation domain containing 1
KCTD9	938.486	1221.54	1096.66	1310.4	673.09	954.987	953.187	908.177	1.3016	1.1949	1.41881	0.952779	potassium channel tetramerisation domain containing 9
KITLG	668.578	492.095	760.423	524.503	295.959	260.642	315.249	168.284	0.736032	0.689751	0.880672	0.533812	KIT ligand
KRT76	67.0238	82.5102	73.2184	76.5139	77.6182	72.29	61.2408	93.3121	1.23106	1.04501	0.931354	1.52369	keratin 76
KYNU	55.7405	63.779	70.7567	98.7103	78.1312	60.1264	148.308	179.828	1.14421	1.39507	0.769556	1.21253	kynureninase (L-kynurenine hydrolase)
LILRB3	97.6628	116.994	98.481	97.5728	124.085	92.8075	78.6452	101.286	1.19793	0.990777	0.747935	1.28789	leukocyte immunoglobulin-like receptor, subfamily B (with TM and ITIM domains), member 3
LIN52	262.48	251.333	247.82	253.339	310.79	274.976	255.401	356.167	0.957532	1.02227	0.884765	1.39454	lin-52 homolog (C. elegans)
LIN7A	194.77	184.811	198.967	211.39	58.4808	116.337	61.54	70.5879	0.948869	1.06244	1.98932	1.14703	lin-7 homolog A (C. elegans)
LMBRD2	233.038	210.695	227.254	209.628	227.271	217.18	220.291	141.521	0.904121	0.922441	0.955599	0.64243	LMBR1 domain containing 2
LOC100130876	106.814	149.985	65.8998	92.1477	97.5499	79.0275	91.7849	113.104	1.40417	1.3983	0.810124	1.23227	hypothetical LOC100130876
LOC162632	73.5768	78.3788	82.4874	96.9632	79.2913	91.6499	82.6045	61.4423	1.06527	1.17549	1.15586	0.743813	TL132 pseudogene
LOC285679	77.3606	85.4411	74.5995	81.506	76.8284	70.0722	73.0109	102.343	1.10445	1.09258	0.912061	1.40175	hypothetical protein LOC285679
LOC285696	161.409	175.601	132.161	161.861	157.234	150.544	105.83	156.717	1.08793	1.22473	0.957448	1.48083	hypothetical LOC285696
LOC401097	197.753	77.8877	170.708	76.5484	482.778	78.7651	481.773	127.999	0.393863	0.448416	0.16315	0.265682	Similar to LOC166075
LOC440570	56.8339	81.7825	54.1849	64.6972	63.4439	60.1598	57.2506	85.3202	1.43898	1.19401	0.948237	1.49029	hypothetical LOC440570 // hypothetical LOC440570
LRRFIP1	97.7151	70.365	85.1609	61.6212	101.912	86.0896	94.8963	53.1091	0.720104	0.723585	0.844747	0.559654	leucine rich repeat (in FLII) interacting protein 1
LUZP2	136.461	76.7424	95.4911	60.9224	112.582	60.861	93.1924	76.1711	0.562374	0.63799	0.540592	0.817352	leucine zipper protein 2
LYPLAL1	108.106	89.7931	93.8068	78.9413	107.544	94.3513	101.67	58.5829	0.830602	0.841531	0.877331	0.576207	lysophospholipase-like 1
MAMDC2	226.55	446.247	158.994	365.392	189.454	482.257	135.882	202.765	1.96975	2.29814	2.54551	1.49222	MAM domain containing 2
METTL1	156.158	122.553	200.02	159.732	185.045	199.34	210.402	150.64	0.7848	0.79858	1.07725	0.715962	methyltransferase like 1
MST131	261.555	101.325	344.522	156.255	94.3161	65.866	185.679	67.9561	0.387395	0.45354	0.698353	0.365988	MSTP131
MT1M	543.173	1286.61	669.203	1970.16	1091.3	2091.16	857.9	2902.44	2.36869	2.94404	1.91622	3.38319	metallothionein 1M
NBEAL1	242.836	185.897	234.121	217.603	233.685	209.274	221.539	96.3512	0.765525	0.929448	0.895538	0.434919	neurobeachin-like 1
NCRNA00169	135.552	109.274	131.45	127.98	133.953	113.254	96.2993	122.326	0.806135	0.973608	0.845477	1.27027	non-protein coding RNA 169
NEDD9	120.294	314.234	122.253	334.401	115.534	274.977	147.872	236.793	2.61222	2.73532	2.38005	1.60134	neural precursor cell expressed, developmentally down-regulated 9
NEFL	231.446	416.189	231.152	322.79	562.882	582.305	711.706	482.694	1.79822	1.39644	1.03451	0.678221	neurofilament, light polypeptide
NFYB	129.147	232.585	135.395	227.527	168.584	326.12	162.24	144.374	1.80094	1.68047	1.93446	0.889879	nuclear transcription factor Y, beta
NPR3	202.451	128.871	288.252	176.234	71.3167	129.218	84.9356	102.692	0.636553	0.611389	1.81189	1.20906	natriuretic peptide receptor C/guanylate cyclase C (atrionatriuretic peptide receptor C)
NRG1	136.138	92.6838	180.983	113.101	74.7062	68.787	143.585	73.0321	0.680806	0.624926	0.920767	0.508632	neuregulin 1
OMD	195.782	418.47	129.414	341.777	30.6732	250.524	43.8842	125.701	2.13743	2.64096	8.16753	2.86437	osteomodulin
OR10D1P	105.506	139.567	102.743	124.613	111.751	131.985	121.797	95.0839	1.32283	1.21287	1.18106	0.780676	olfactory receptor, family 10, subfamily D, member 1 pseudogene
OR2L8	75.9563	79.0265	63.4431	84.5604	86.3572	86.1708	68.4661	115.66	1.04042	1.33285	0.997842	1.6893	olfactory receptor, family 2, subfamily L, member 8
OR7E87P	113.843	121.365	98.5913	80.9342	94.1103	90.0812	82.2196	135.052	1.06607	0.820905	0.957188	1.64258	olfactory receptor, family 7, subfamily E, member 87 pseudogene
PABPC5	179.032	194.682	181.898	176.414	146.771	183.63	159.023	130.645	1.08742	0.96985	1.25113	0.821546	poly(A) binding protein, cytoplasmic 5
PCDH18	6445.96	4968.38	5322.21	4103.64	2062.77	2382.38	2038.79	1442.75	0.770774	0.771041	1.15494	0.707651	protocadherin 18
PCDHB17	72.0376	77.0884	77.6478	74.5688	84.9247	77.8914	68.3619	94.5262	1.07011	0.960346	0.917182	1.38273	protocadherin beta 17 pseudogene
PLA2G5	358.171	247.85	282.332	193.665	487.509	426.599	409.13	241.095	0.691987	0.685947	0.875059	0.589286	phospholipase A2, group V
PLCL1	117.371	123.615	96.218	124.079	74.5817	213.89	60.9756	91.6935	1.0532	1.28956	2.86785	1.50377	phospholipase C-like 1
PLD5	174.911	133.902	153.181	118.03	93.4259	65.8945	68.6978	90.9689	0.765544	0.770526	0.705313	1.32419	phospholipase D family, member 5
POM121L1P	120.268	163.459	116.439	151.873	164.417	139.334	142.439	186.407	1.35912	1.30431	0.847441	1.30868	POM121 membrane glycoprotein-like 1 (rat) pseudogene
POU5F1P3	163.048	163.096	157.87	147.762	114.371	170.413	165.754	165.201	1.00029	0.935974	1.49001	0.996663	POU class 5 homeobox 1 pseudogene 3
PRUNE2	91.1066	300.751	126.636	378.875	181.833	654.132	156.085	356.582	3.30109	2.99184	3.59743	2.28454	prune homolog 2 (Drosophila)
PSG6	116.316	133.854	119.732	127.751	108.84	111.814	81.9364	159.685	1.15078	1.06698	1.02732	1.94889	pregnancy specific beta-1-glycoprotein 6
PSG9	163.691	177.299	170.05	224.895	145.455	186.432	181.719	141.132	1.08313	1.32252	1.28171	0.77665	pregnancy specific beta-1-glycoprotein 9
PSPH	507.204	270.559	706.56	398.68	396.568	338.746	661.11	334.082	0.533433	0.564255	0.854195	0.505335	phosphoserine phosphatase
RAD17	195.165	169.594	154.3	158.624	190.816	178.049	155.554	85.8264	0.868978	1.02803	0.933092	0.551747	RAD17 homolog (S. pombe)
RAPH1	649.304	370.051	839.268	603.944	1061.99	597.729	1094.47	930.915	0.569919	0.719608	0.56284	0.85056	Ras association (RalGDS/AF-6) and pleckstrin homology domains 1
RARRES1	152.699	163.486	172.894	173.277	1078.9	1816.62	980.699	1087.85	1.07064	1.00222	1.68376	1.10926	retinoic acid receptor responder (tazarotene induced) 1
RASA1	986.77	623.085	1237.67	806.767	796.596	567.25	1047.02	499.847	0.631439	0.651844	0.712092	0.477401	RAS p21 protein activator (GTPase activating protein) 1
RASSF4	119.498	715.548	133.462	652.303	101.556	705.269	109.075	509.802	5.98795	4.88755	6.94464	4.67386	Ras association (RalGDS/AF-6) domain family member 4
RCAN2	616.511	481.211	399.3	400.134	263.062	163.671	222.833	214.709	0.780539	1.00209	0.622177	0.963542	regulator of calcineurin 2
RFTN2	436.418	668.848	826.152	1268.22	411.733	593.995	701.096	663.374	1.53258	1.53509	1.44267	0.946195	raftlin family member 2
RGS17	297.65	273.743	193.209	221.931	377.475	236.657	182.794	209.271	0.91968	1.14865	0.626948	1.14485	regulator of G-protein signaling 17
RHCE	58.6775	62.255	89.1142	82.5878	50.4523	61.6955	83.7981	66.4207	1.06097	0.926764	1.22285	0.792628	Rh blood group, CcEe antigens
RHOBTB3	2505.25	3882.28	2261.27	3569.71	1995.23	2848.37	2081.62	1996.56	1.54966	1.57863	1.42759	0.959138	Rho-related BTB domain containing 3
RNF165	83.9068	80.9272	90.9198	76.3912	155.534	101.504	297.023	105.044	0.964489	0.840204	0.652616	0.353655	ring finger protein 165
RNPC3	705.902	955.01	697.474	833.319	562.737	835.223	611.428	529.634	1.35289	1.19477	1.48422	0.866225	RNA-binding region (RNP1, RRM) containing 3
RORB	81.7554	94.4325	73.7265	96.4889	98.5876	100.733	95.608	160.32	1.15506	1.30874	1.02176	1.67685	RAR-related orphan receptor B
RPL31	680.609	733.85	665.736	642.895	594.481	645.481	637.918	448.227	1.07823	0.965691	1.08579	0.702641	ribosomal protein L31
S100A5	88.9681	97.4017	89.8333	93.7934	97.7686	80.0378	92.9308	114.006	1.09479	1.04408	0.818645	1.22678	S100 calcium binding protein A5
SAMD9L	726.911	409.087	1165.95	679.313	784.169	518.703	1135.57	505.543	0.562775	0.582626	0.661468	0.445189	sterile alpha motif domain containing 9-like
SERPINA13	91.5208	81.9225	70.8593	71.2932	110.091	80.7228	76.9334	85.709	0.895124	1.00612	0.733237	1.11407	serpin peptidase inhibitor, clade A (alpha-1 antiproteinase, antitrypsin), member 13 (pseudogene)
SH3D19	958.119	1656.72	784.384	1248.72	790.836	1559.12	708.93	902.831	1.72913	1.59197	1.97149	1.27351	SH3 domain containing 19
SHISA3	59.9368	82.4029	70.4565	97.2498	92.2717	102.42	87.524	155.323	1.37483	1.38028	1.10999	1.77464	shisa homolog 3 (Xenopus laevis)
SLC10A2	88.2507	75.2912	69.0766	74.4747	78.5837	74.446	64.3982	93.7391	0.853151	1.07815	0.947346	1.45562	solute carrier family 10 (sodium/bile acid cotransporter family), member 2
SLC35A3	298.263	274.052	160.604	140.682	256.906	271.875	144.3	98.5803	0.918825	0.875956	1.05827	0.683161	solute carrier family 35 (UDP-N-acetylglucosamine (UDP-GlcNAc) transporter), member A3
SLC44A5	44.5498	46.6475	44.9657	43.7205	102.702	80.7714	77.5607	104.061	1.04709	0.972308	0.786466	1.34167	solute carrier family 44, member 5
SLC7A14	110.25	83.6177	96.9589	72.4527	188.031	261.83	146.584	113.537	0.758435	0.747252	1.39248	0.774553	solute carrier family 7 (cationic amino acid transporter, y+ system), member 14
SLC7A2	82.6434	209.008	84.2143	227.532	670.505	1303.97	329.381	1298.12	2.52903	2.70182	1.94476	3.94109	solute carrier family 7 (cationic amino acid transporter, y+ system), member 2
SMC4	635.198	396.687	661.147	423.312	403.941	336.779	437.633	219.825	0.624508	0.640268	0.833732	0.502304	structural maintenance of chromosomes 4
SNORD113-4	578.291	700.938	589.847	660.429	427.002	520.979	340.483	241.485	1.21209	1.11966	1.22009	0.709242	small nucleolar RNA, C/D box 113-4
SNORD49A	108.428	99.797	135.317	116.795	84.1386	95.7284	113.466	85.3631	0.920398	0.863118	1.13775	0.752326	small nucleolar RNA, C/D box 49A
STC1	579.137	564.235	297.998	293.961	1489.2	830.648	567.984	494.023	0.974268	0.986456	0.557782	0.869784	stanniocalcin 1
SYT15	187.704	202.305	156.838	213.317	330.26	267.88	219.632	283.101	1.07778	1.36011	0.811117	1.28898	synaptotagmin XV
TBC1D2B	584.005	797.011	681.759	791.166	506.123	827.998	551.548	456.316	1.36473	1.16048	1.63596	0.827337	TBC1 domain family, member 2B
TDO2	24.7733	19.1961	32.1337	19.5016	394.761	32.1697	361.556	67.2855	0.77487	0.606892	0.0814916	0.1861	tryptophan 2,3-dioxygenase
THBD	464.362	347.684	740.452	502.769	353.209	250.752	757.532	345.853	0.748734	0.679002	0.709924	0.456553	thrombomodulin
TIAM2	100.448	112.975	97.1822	136.527	65.472	77.3677	75.9292	58.8308	1.12471	1.40486	1.18169	0.774811	T-cell lymphoma invasion and metastasis 2
TMEM132A	329.71	294.555	335.382	349.518	793.63	616.399	643.482	777.789	0.893376	1.04215	0.776683	1.20872	transmembrane protein 132A
TMEM64	1164.47	1543.39	591.867	791.386	936.477	1243.04	690.56	603.675	1.3254	1.3371	1.32736	0.874183	transmembrane protein 64
TNFSF10	765.273	840.364	654.109	702.765	654.152	1163.13	624.319	623.388	1.09812	1.07438	1.77808	0.998509	tumor necrosis factor (ligand) superfamily, member 10
TRPC1	591.969	521.165	404.989	328.458	421.315	393.705	330.028	198.539	0.880392	0.811029	0.934467	0.601582	transient receptor potential cation channel, subfamily C, member 1
TSPAN13	69.9708	90.8668	87.1823	93.1248	94.9819	98.4372	246.737	140.153	1.29864	1.06816	1.03638	0.568024	tetraspanin 13
UPK1B	40.2758	43.5734	50.5221	46.9484	252.438	318.183	159.027	102.707	1.08188	0.929264	1.26044	0.645849	uroplakin 1B
USP17	266.149	472.13	248.951	344.626	288.12	290.542	275.775	418.583	1.77393	1.38431	1.0084	1.51784	ubiquitin specific peptidase 17
USP17L2	178.675	259.276	182.055	211.281	191.916	183.971	172.203	253.606	1.45111	1.16053	0.958602	1.47272	ubiquitin specific peptidase 17-like 2 // ubiquitin specific peptidase 17-like 2
VIT	324.378	702.085	307.354	658.091	173.457	447.858	180.348	300.809	2.1644	2.14115	2.58196	1.66794	vitrin
VNN1	41.2437	50.2227	34.9623	37.6111	60.6645	96.2481	78.4194	58.2427	1.21771	1.07576	1.58656	0.742709	vanin 1
WDR19	339.454	492.618	312.648	435.354	296.214	445.394	304.818	288.469	1.45121	1.39247	1.50362	0.946364	WD repeat domain 19
WFDC5	89.7947	111.297	95.7434	106.292	105.729	98.5704	83.8423	119.277	1.23946	1.11017	0.932292	1.42263	WAP four-disulfide core domain 5
ZDHHC3	208.547	257.323	276.767	285.829	304.353	295.736	243.588	383.899	1.23388	1.03274	0.971689	1.57602	zinc finger, DHHC-type containing 3
ZNF221	90.8921	82.6453	104.526	90.9645	68.4203	74.8614	91.3895	64.5969	0.909268	0.870254	1.09414	0.70683	zinc finger protein 221
ZNF449	210.56	220.326	260.62	213.131	182.799	190.061	189.311	128.347	1.04638	0.817785	1.03973	0.677967	zinc finger protein 449
ZNF487	119.471	108.065	156.111	119.845	63.511	116.572	101.924	88.3558	0.904533	0.767687	1.83546	0.86688	zinc finger protein 487
ZNF675	103.696	100.818	75.8318	73.3063	80.4868	70.6423	72.0401	41.9791	0.97224	0.966696	0.877688	0.582719	zinc finger protein 675
ZNF799 // ZNF799	141.227	169.244	135.466	124.452	128.577	97.7139	107.715	128.79	1.19838	0.918694	0.759963	1.19565	zinc finger protein 799 // zinc finger protein 799
ZNF804A	76.521	63.5213	71.1745	60.6985	88.8188	76.7749	115.561	60.0348	0.830117	0.852813	0.864399	0.51951	zinc finger protein 804A
ZNF840P	106.582	100.834	132.034	113.148	104.135	81.8205	78.4451	99.4544	0.94607	0.856963	0.785716	1.26782	zinc finger protein 840 (pseudogene)
