# Supplementary material for: Human but Not Mouse Adipogenesis Is Critically Dependent on LMO3
Source: Cell Metab. 2013 Jul 2;18(1):62–74. doi: 10.1016/j.cmet.2013.05.020 (PMC3701325; doi:10.1016/j.cmet.2013.05.020)
Supplement: Table S7. LMO3 Dependent and Independent Target Genes Shown in Clusters 1–4, Related to Figure 4 — mRNA profiling of siCtrl- or siLMO3-transfected hASCs differentiated into mature adipocytes. Total RNA was isolated at day 0 and day 6 of differentiation and subjected to DNA microarray analysis with Gene 1.0 ST arrays as described in the Experimental Procedures. Clusters 1 and 2 contain genes responsive to the adipogenic cocktail in siCtrl-treated (control) hASCs with mean ± 1.5-fold expression day 6 versus day 0 of differentiation. Next, from these 1,892 genes we identified LMO3-dependent genes by comparing fold changes (day 6 versus day 0) of siCtrl with LMO3 knockdown (siLMO3 #1 or siLMO3 #2) hASCs. Genes were classified as LMO3 dependent if the fold change was ±1.5-fold different between siCtrl- or siLMO3-transfected hASCs (shown in clusters 3 and 4). [file mmc4.xls]

## Sheet: TableS7
Supplemental Table 7.
Cluster 1			Fold Change
Probe Set ID	Gene Symbol	Gene description	siCtrl	siCtrl	siLMO3	siLMO3	siLMO3	siLMO3
			R1A,B	R2A,B	#1 R1A,B	#1 R2A,B	#2 R1A,B	#2 R2A,B
8105084	C7	complement component 7	62.06	57.84	103.99	99.39	33.11	33.7
8101881	ADH1B	alcohol dehydrogenase 1B (class I), beta polypeptide	44.4	40.86	37.15	37.89	19.7	23.78
8111915	SEPP1	selenoprotein P, plasma, 1	25.75	19.51	24.53	18.32	24.83	20.92
8020141	APCDD1	adenomatosis polyposis coli down-regulated 1	21.84	21.84	24.8	25.52	17.63	19.46
8142270	NRCAM	neuronal cell adhesion molecule	18.34	19.84	18.49	21.58	13.2	14.23
7961514	MGP	matrix Gla protein	19.7	18.13	20.51	12.12	24.98	23.33
8103494	NPY1R	neuropeptide Y receptor Y1	16.88	13.42	6.27	7.71	17.77	17.62
7922130	DPT	dermatopontin	15.83	12.97	11.37	11.21	16.74	12.96
7964660	AVPR1A	arginine vasopressin receptor 1A	14.63	11.33	16.19	12.81	8.09	10
7960947	A2M	alpha-2-macroglobulin	13.09	12.48	12.58	11.46	15.96	15.43
8166925	MAOA	monoamine oxidase A	12.13	10.31	15	17.78	13.92	12.1
7962559	SLC38A4	solute carrier family 38, member 4	9.18	10.95	8.33	10.13	6.31	6.81
8174513	CHRDL1	chordin-like 1	10.02	9.9	13.54	12.78	10.53	9.8
7997642	CRISPLD2	cysteine-rich secretory protein LCCL domain containing 2	9.07	9.58	8.59	9.19	9.15	9.64
8125919	FKBP5	FK506 binding protein 5	9.78	8.26	11.13	8.49	11.23	9.7
7922598	ANGPTL1	angiopoietin-like 1	8.85	8.54	9.78	10.55	9.1	10.1
7907249	FMO3	flavin containing monooxygenase 3	9.68	7.44	9.74	9.76	5.39	5.85
8077270	CHL1	cell adhesion molecule with homology to L1CAM (close homolog of L1)	8.64	8.44	9.46	10.42	6.02	7.42
8113800	FBN2	fibrillin 2	8.59	8.48	9.76	11.26	8.93	7.91
7972157	EDNRB	endothelin receptor type B	9.96	7.04	12.82	8.54	9.47	8.12
7968789	C13orf15	chromosome 13 open reading frame 15	9.37	6.61	8.39	8.51	6.95	7.64
8140840	STEAP4	STEAP family member 4	7.97	8.01	14.18	14.11	5.22	5.87
7951351	PDGFD	platelet derived growth factor D	8.14	7.75	6.69	7.22	6.87	7.12
7939559	TSPAN18	tetraspanin 18	6.61	9	7.07	8.38	4.39	5.6
7964834	CPM	carboxypeptidase M	7.62	7.58	12.93	12.05	6.89	7.39
8003814	ASPA	aspartoacylase (Canavan disease)	7.71	7.31	5.5	8.12	5.21	4.93
8151056	CYP7B1	cytochrome P450, family 7, subfamily B, polypeptide 1	6.97	7.97	11.42	11.64	7.87	9.96
7955441	METTL7A	methyltransferase like 7A	8.72	6.06	10.85	8.99	9.74	8.16
8111569	RANBP3L	RAN binding protein 3-like	6.43	8.33	9.81	13.95	7.86	11.11
7960794	CD163	CD163 molecule	7.41	7.02	11.8	20.87	4.82	4.9
8101874	ADH1A	alcohol dehydrogenase 1A (class I), alpha polypeptide	6.91	7.15	5.81	7.22	3.7	4.59
8162388	OMD	osteomodulin	8.06	5.8	6.56	6.2	11.51	10.18
8101893	ADH1C	alcohol dehydrogenase 1C (class I), gamma polypeptide	7.99	5.46	6.16	5.32	3.56	3.58
8161865	PRUNE2	prune homolog 2 (Drosophila)	6.82	6.58	9.02	12.04	4.03	4.75
8066117	SAMHD1	SAM domain and HD domain 1	7.03	5.85	11.23	10.33	8.55	7.9
7943984	ZBTB16	zinc finger and BTB domain containing 16	6.72	6.09	5.87	6.19	7.83	7.3
7958466	ACACB	acetyl-Coenzyme A carboxylase beta	6.59	6.06	3.7	5.05	3.86	4.37
8092970	APOD	apolipoprotein D	5.9	6.64	4.91	5.25	5.01	5.76
8175234	GPC3	glypican 3	6.09	5.49	4.91	5.3	5.6	5.76
8085244	CIDEC	cell death-inducing DFFA-like effector c	6.86	4.39	4.88	7.03	4.55	4.82
8042788	ACTG2	actin, gamma 2, smooth muscle, enteric	4.56	6.67	4.19	4.36	5.56	4.34
8083034	CLSTN2	calsyntenin 2	5.58	5.61	4.97	5.63	4.46	3.73
8135909	LEP	leptin	6.2	4.69	5.21	5.84	7.95	6.81
7931977	ITIH5	inter-alpha (globulin) inhibitor H5	5.8	5.06	3.32	4.32	3.67	3.64
8099633	PPARGC1A	peroxisome proliferator-activated receptor gamma, coactivator 1 alpha	5.25	5.57	5.98	6.19	4.52	6.74
7923386	LMOD1	leiomodin 1 (smooth muscle)	5.42	5.26	6.29	7.09	4.84	4.5
8024062	CFD	complement factor D (adipsin)	5.23	5.27	3.48	4.27	4.74	4.43
8163202	SVEP1	sushi, von Willebrand factor type A, EGF and pentraxin domain containing 1	5.05	4.93	3.71	4.26	6.76	6.46
7988767	CYP19A1	cytochrome P450, family 19, subfamily A, polypeptide 1	4.71	5.11	6.14	7.27	4.57	5.01
8148435	WISP1	WNT1 inducible signaling pathway protein 1	4.78	4.89	2.85	3.56	3.79	3.41
8083594	PTX3	pentraxin-related gene, rapidly induced by IL-1 beta	5.52	4.12	4.4	4.02	4.68	3.72
7975076	HSPA2	heat shock 70kDa protein 2	4.84	4.56	7.52	6.42	6.36	6.91
8095907	FRAS1	Fraser syndrome 1	4.3	4.93	2.18	2.78	3.98	4.72
8149835	NEFL	neurofilament, light polypeptide	4.63	4.52	3.31	2.86	5.62	5.5
8036473	PPP1R14A	protein phosphatase 1, regulatory (inhibitor) subunit 14A	5.24	3.88	4.43	4.5	5.39	4.74
8062461	LBP	lipopolysaccharide binding protein	4.17	4.73	2.04	2.2	4.36	5.04
8170119	FHL1	four and a half LIM domains 1	4.43	4.36	3.87	3.72	4.4	4.08
8050619	APOB	apolipoprotein B (including Ag(x) antigen)	4.4	4.2	4.05	5.12	4.13	4.1
7938608	SPON1	spondin 1, extracellular matrix protein	4.4	4.15	4.84	5.4	2.87	2.94
7938758	SAA1	serum amyloid A1	6	2.52	7.67	3.75	8.66	3.52
8152297	ANGPT1	angiopoietin 1	4.38	3.91	5.97	6.29	3.86	3.96
8105121	GHR	growth hormone receptor	4.38	3.84	4.67	4.64	3.41	3.5
8044021	IL1RL1	interleukin 1 receptor-like 1	3.8	4.39	4.14	3.04	4.42	6.33
8162404	ECM2	extracellular matrix protein 2, female organ and adipocyte specific	4.53	3.59	3.92	3.45	3.47	3.38
8128316	GPR63	G protein-coupled receptor 63	3.38	4.66	6.47	7.47	4.47	4.66
8102938	RNF150	ring finger protein 150	3.66	4.32	4.53	4.93	2.74	3.05
7934906	ACTA2	actin, alpha 2, smooth muscle, aorta	4.08	3.89	3.07	2.99	3.15	2.71
8174361	TSC22D3	TSC22 domain family, member 3	4.05	3.9	6.92	5.52	5.64	5.19
7966122	TMEM119	transmembrane protein 119	3.58	4.31	3.2	3.66	4.49	4.73
7971922	PCDH9	protocadherin 9	3.91	3.93	2.39	3.23	4.85	5.5
8132092	INMT	indolethylamine N-methyltransferase	4.43	3.4	2.65	3.39	5.25	3.26
7928308	DDIT4	DNA-damage-inducible transcript 4	4.22	3.39	2.66	2.69	4.26	3.73
7898693	ALPL	alkaline phosphatase, liver/bone/kidney	3.1	4.43	4.56	5.25	2.78	4.15
8091537	IGSF10	immunoglobulin superfamily, member 10	3.47	4.04	2.62	2.4	3.03	3.03
7935188	SORBS1	sorbin and SH3 domain containing 1	3.62	3.88	3.78	3.41	5.94	7.41
8041582	SGK493	protein kinase-like protein SgK493	3.58	3.91	3.33	3.94	3.56	4.65
8155327	ALDH1B1	aldehyde dehydrogenase 1 family, member B1	3.68	3.8	3.37	3.63	2.47	2.67
7906417	CADM3	cell adhesion molecule 3	3.56	3.91	4.23	4.93	3.86	4.99
8121838	TPD52L1	tumor protein D52-like 1	4.15	3.3	3.91	4.93	3.36	2.77
7907160	ATP1B1	ATPase, Na+/K+ transporting, beta 1 polypeptide	4.29	3.13	2.37	2.86	3.99	2.95
8027040	TMEM59L	transmembrane protein 59-like	3.24	4.11	4.21	4.55	5.07	5.4
8045587	ACVR2A	activin A receptor, type IIA	3.82	3.52	2.22	2.93	2.61	2.62
8135378	PRKAR2B	protein kinase, cAMP-dependent, regulatory, type II, beta	4.13	3.16	2.65	2.64	2.7	2.74
8103951	ACSL1	acyl-CoA synthetase long-chain family member 1	4.09	3.17	3.02	3.84	3.12	2.66
8126750	ENPP5	ectonucleotide pyrophosphatase/phosphodiesterase 5	3.22	4.03	4.5	3.24	3.05	4.39
8095043	RASL11B	RAS-like, family 11, member B	3.22	4.01	3.05	2.37	4.59	5.27
8171921	DMD	dystrophin	3.63	3.58	4.89	4.97	3.02	3.12
8045499	HNMT	histamine N-methyltransferase	3.24	3.86	2.61	3.28	2.62	3.09
8096617	BANK1	B-cell scaffold protein with ankyrin repeats 1	3.57	3.51	3.7	4.3	3.89	4.08
8095751	DKFZP564O0823	prostatic androgen-repressed message-1	3.14	3.84	2.13	2.31	5.48	7.58
8146794	PREX2	phosphatidylinositol-3,4,5-trisphosphate-dependent Rac exchange factor 2	3.15	3.83	2.77	2.93	2.4	2.2
8074991	GGT5	gamma-glutamyltransferase 5	3.1	3.85	2.2	2.58	4.05	4.81
8158671	ASS1	argininosuccinate synthetase 1	3.4	3.51	2.87	3.66	3.04	3.13
8154100	VLDLR	very low density lipoprotein receptor	3.61	3.14	2.26	3.43	3.67	3
7918064	COL11A1	collagen, type XI, alpha 1	3.47	3.2	3.9	4.3	3.67	3.03
7954899	CNTN1	contactin 1	3.83	2.81	4.6	6.01	3.25	4.62
8056102	CD302	CD302 molecule	3.13	3.49	3.44	2.65	2.5	3.2
7957221	TRHDE	thyrotropin-releasing hormone degrading enzyme	3.18	3.39	2.78	5.4	2.64	3
8047300	AOX1	aldehyde oxidase 1	3.46	3.09	4.47	5.81	3.46	3.07
8155898	PCSK5	proprotein convertase subtilisin/kexin type 5	2.86	3.67	3.24	3.8	2.85	3.45
7983704	GLDN	gliomedin	2.79	3.72	4.54	3.99	4.4	4.16
7912537	DHRS3	dehydrogenase/reductase (SDR family) member 3	3.3	3.15	2.59	2.85	2.69	2.5
8090098	MYLK	myosin light chain kinase	3.13	3.28	2.85	3.32	3.44	3.13
8123936	NEDD9	neural precursor cell expressed, developmentally down-regulated 9	3.1	3.3	3.43	3.98	4.36	4.17
8106923	NR2F1	nuclear receptor subfamily 2, group F, member 1	3.15	3.09	3.13	3.84	3.25	4.01
8112615	ENC1	ectodermal-neural cortex (with BTB-like domain)	3.46	2.77	2.13	2.27	2.49	2.15
8098611	TLR3	toll-like receptor 3	3.24	2.99	3.11	3.07	2.31	2.52
8079117	CCBP2	chemokine binding protein 2	2.73	3.49	1.61	1.91	4.64	6.51
7918323	SORT1	sortilin 1	3.21	3.01	3.84	3.41	3.24	3.33
8041467	VIT	vitrin	2.81	3.37	2.14	2.29	3.02	3.96
8112107	PPAP2A	phosphatidic acid phosphatase type 2A	3.21	2.95	2.6	2.18	3.82	3.69
7925320	NID1	nidogen 1	3.06	3.09	3.36	3.41	3.37	3.46
7951077	SESN3	sestrin 3	3.45	2.69	2.68	3.92	6.22	5.25
8085360	TIMP4	TIMP metallopeptidase inhibitor 4	2.83	3.3	2.21	2.03	2.63	3.27
8147030	STMN2	stathmin-like 2	3.42	2.71	3	2.23	3.69	2.94
8101429	PLAC8	placenta-specific 8	2.89	3.23	1.99	2.11	4.9	4.82
7939052	FIBIN	fin bud initiation factor homolog (zebrafish)	3.01	3.11	2.14	2.61	2.38	2.02
8012349	PER1	period homolog 1 (Drosophila)	2.46	3.65	1.95	2.26	2.56	3.61
8115261	CCDC69	coiled-coil domain containing 69	3.29	2.81	3.43	3.7	3.8	3.48
8017964	ABCA6	ATP-binding cassette, sub-family A (ABC1), member 6	3.04	3.02	2.26	2.89	2.11	2.07
8029907	C5AR1	complement component 5a receptor 1	2.99	3.06	1.79	1.99	3.16	3.5
8019964	ARHGAP28	Rho GTPase activating protein 28	2.86	3.18	1.89	2.82	2.1	2.5
8107850	CHSY3	chondroitin sulfate synthase 3	2.96	3.06	3.1	3.66	3.31	3.16
8090343	KLF15	Kruppel-like factor 15	2.98	3.01	2.93	4.01	2.86	3
8078386	GPD1L	glycerol-3-phosphate dehydrogenase 1-like	3.25	2.69	3.99	4.8	3.4	3.98
8044035	IL18R1	interleukin 18 receptor 1	3.25	2.68	1.77	2.44	2.51	3.01
8098263	PALLD	palladin, cytoskeletal associated protein	3.03	2.84	3.43	3.36	3.21	3.06
8162373	OGN	osteoglycin	3.07	2.79	2.01	2.45	2.01	2.47
8163257	LPAR1	lysophosphatidic acid receptor 1	2.95	2.88	3.03	3.04	3.28	3.67
7964602	LRIG3	leucine-rich repeats and immunoglobulin-like domains 3	3.01	2.81	2.02	2.88	2.75	3
8057578	CALCRL	calcitonin receptor-like	3.17	2.54	5.31	5.03	3.04	3.03
8089714	LSAMP	limbic system-associated membrane protein	3.11	2.57	1.84	2.07	2.6	2.21
7968577	NBEA	neurobeachin	2.42	3.25	2.12	2.55	2.49	2.47
8083968	NLGN1	neuroligin 1	2.26	3.36	2.81	3.36	1.76	2.29
8126839	TNFRSF21	tumor necrosis factor receptor superfamily, member 21	2.74	2.82	1.77	2.09	2.66	2.59
8172043	SRPX	sushi-repeat-containing protein, X-linked	2.92	2.63	2.69	2.44	1.95	1.96
7901969	ROR1	receptor tyrosine kinase-like orphan receptor 1	2.68	2.84	2.55	2.52	2.43	2.38
8139840	ERV3	endogenous retroviral sequence 3 (includes zinc finger protein H-plk/HPF9)	2.65	2.82	1.35	2.02	2.06	2.41
8068024	JAM2	junctional adhesion molecule 2	2.65	2.81	2.71	2.99	2.34	2.39
8023855	CYB5A	cytochrome b5 type A (microsomal)	3.14	2.31	3.1	3.23	2.39	2.33
7970793	SLC46A3	solute carrier family 46, member 3	2.84	2.58	1.52	3.07	1.69	1.68
8172204	MAOB	monoamine oxidase B	2.62	2.8	1.95	1.95	2.41	2.58
7910111	EPHX1	epoxide hydrolase 1, microsomal (xenobiotic)	2.74	2.67	3.39	3.2	2.91	3.15
8047738	NRP2	neuropilin 2	2.71	2.62	2.04	2.04	2.3	2.54
7952205	MCAM	melanoma cell adhesion molecule	2.45	2.86	1.86	2.18	2.22	2.32
8032553	TLE2	transducin-like enhancer of split 2 (E(sp1) homolog, Drosophila)	2.14	3.16	2.69	3.59	2.72	3.65
7926545	PLXDC2	plexin domain containing 2	2.68	2.62	2.44	2.34	3.36	3.41
8066619	PLTP	phospholipid transfer protein	2.3	2.98	2.73	2.89	2.46	3.1
8073775	FBLN1	fibulin 1	2.74	2.51	2.09	2.24	2.47	2.43
8112980	EDIL3	EGF-like repeats and discoidin I-like domains 3	2.65	2.58	2.66	2.39	2.74	2.68
8017885	ABCA8	ATP-binding cassette, sub-family A (ABC1), member 8	2.63	2.58	2.31	2.63	1.92	1.99
8146921	RDH10	retinol dehydrogenase 10 (all-trans)	2.36	2.85	1.87	1.97	1.69	1.89
7969613	GPC6	glypican 6	2.28	2.89	1.95	2.62	2.99	2.96
8001457	CES1	carboxylesterase 1 (monocyte/macrophage serine esterase 1)	2.76	2.41	1.87	2.89	1.74	1.73
8108873	ARHGAP26	Rho GTPase activating protein 26	2.28	2.86	1.78	2.25	1.59	1.52
8091306	PLSCR4	phospholipid scramblase 4	2.54	2.53	4.27	4.19	2.54	2.4
7903777	GSTM5	glutathione S-transferase mu 5	2.2	2.86	1.53	1.69	1.77	2.22
7903092	FNBP1L	formin binding protein 1-like	2.64	2.39	2.11	2.77	2.25	2.3
8013015	CENPV	centromere protein V	2.31	2.72	1.53	1.6	1.63	2.27
7916432	DHCR24	24-dehydrocholesterol reductase	2.41	2.61	3.48	3.88	3.31	3.54
8157038	SLC44A1	solute carrier family 44, member 1	2.48	2.54	2.89	3.39	2.36	2.53
8145490	PTK2B	PTK2B protein tyrosine kinase 2 beta	2.38	2.63	2.26	2.49	2.17	2.68
8067985	NCAM2	neural cell adhesion molecule 2	2.4	2.6	2.3	3.45	1.97	2.16
7969693	RAP2A	RAP2A, member of RAS oncogene family	2.51	2.48	3.49	3.79	2.44	2.6
8048205	IGFBP2	insulin-like growth factor binding protein 2, 36kDa	2.68	2.3	3.84	5.54	2.16	1.65
8109383	GRIA1	glutamate receptor, ionotropic, AMPA 1	2.01	2.97	2.98	2.93	1.27	1.51
8003667	SERPINF1	serpin peptidase inhibitor, clade F (alpha-2 antiplasmin, pigment epithelium derived factor), member 1	2.51	2.45	2.36	1.92	2.1	2.11
7902861	LRRC8B	leucine rich repeat containing 8 family, member B	2.16	2.79	3.21	1.91	2.11	2.71
7972069	MYCBP2	MYC binding protein 2	2.59	2.36	3	3.19	2.57	2.68
7942613	DGAT2	diacylglycerol O-acyltransferase homolog 2 (mouse)	2.99	1.95	1.8	1.55	1.83	2.03
8069178	ADARB1	adenosine deaminase, RNA-specific, B1 (RED1 homolog rat)	2.36	2.51	3.25	3.29	3.59	3.51
7946589	MRVI1	murine retrovirus integration site 1 homolog	2.27	2.57	2.01	2.35	2.32	2.51
8109333	GPX3	glutathione peroxidase 3 (plasma)	2.36	2.46	2.67	2.51	2.22	2.27
8147573	OSR2	odd-skipped related 2 (Drosophila)	2.18	2.63	3.07	3.1	2.97	3.88
8043995	IL1R1	interleukin 1 receptor, type I	2.67	2.14	2.88	2.87	2.24	2.1
8175393	ARHGEF6	Rac/Cdc42 guanine nucleotide exchange factor (GEF) 6	2.57	2.22	2.12	2.31	1.79	2.04
7954511	STK38L	serine/threonine kinase 38 like	2.47	2.32	1.96	1.69	2.5	2.65
8138799	TRIL	TLR4 interactor with leucine rich repeats	2.48	2.29	1.73	1.58	3.98	4.49
8119161	PIM1	pim-1 oncogene	2.43	2.31	1.63	1.71	1.81	1.71
7957126	KCNMB4	potassium large conductance calcium-activated channel, subfamily M, beta member 4	2.23	2.51	3.44	4.09	2.3	2.78
8166705	PRRG1	proline rich Gla (G-carboxyglutamic acid) 1	2.32	2.41	3.47	3.19	2.62	3.2
8025402	ANGPTL4	angiopoietin-like 4	2.69	2.03	2.39	2.08	2.86	2.24
8044295	SH3RF3	SH3 domain containing ring finger 3	2	2.7	2.23	2.03	1.89	2.74
8077499	LOH3CR2A	loss of heterozygosity, 3, chromosomal region 2, gene A	2.19	2.52	1.07	1.51	2.33	2.37
7906330	CD1D	CD1d molecule	2.19	2.5	2.94	3.57	2.93	3.99
8045009	GYPC	glycophorin C (Gerbich blood group)	2.69	2	2.41	2.35	1.96	1.65
7984405	C15orf61	chromosome 15 open reading frame 61	2.33	2.36	2.68	3.44	2.76	2.7
7908459	CFH	complement factor H	2.25	2.43	3.56	4.12	2.48	2.91
8083494	MME	membrane metallo-endopeptidase	2.45	2.22	2.83	3.13	2.05	1.97
8066822	SULF2	sulfatase 2	2.22	2.41	2.25	2.55	2.19	2.4
7911114	KIF26B	kinesin family member 26B	1.99	2.63	1.73	2.22	2.25	2.5
8142194	LAMB1	laminin, beta 1	2.4	2.22	2.22	2.7	2.07	1.91
7960744	C1R	complement component 1, r subcomponent	2.55	2.06	2.35	2.27	2.42	2.19
7973826	NUBPL	nucleotide binding protein-like	2.35	2.25	1.88	3.21	1.51	1.51
8121949	LAMA2	laminin, alpha 2	2.35	2.24	3.35	3.67	2.89	2.96
8124307	CMAH	cytidine monophosphate-N-acetylneuraminic acid hydroxylase (CMP-N-acetylneuraminate monooxygenase) pseudogene	2.14	2.46	1.57	1.69	1.45	1.58
8123609	SERPINB9	serpin peptidase inhibitor, clade B (ovalbumin), member 9	2.15	2.44	2.83	3.42	2.93	3.35
8101659	SPARCL1	SPARC-like 1 (hevin)	2.22	2.37	2.12	2.91	2.01	1.79
8119357	DAAM2	dishevelled associated activator of morphogenesis 2	2.04	2.53	2.83	3.06	1.87	2.39
8077370	SETMAR	SET domain and mariner transposase fusion gene	2.25	2.31	2.39	2.59	1.8	2.49
8097282	SPRY1	sprouty homolog 1, antagonist of FGF signaling (Drosophila)	2.49	2.07	2.92	2.95	2.21	2.04
8098146	NPY5R	neuropeptide Y receptor Y5	1.98	2.58	1.33	1.45	3.17	3.15
7914342	FABP3	fatty acid binding protein 3, muscle and heart (mammary-derived growth inhibitor)	2.43	2.13	2.45	2.57	1.78	2.13
7928695	C10orf58	chromosome 10 open reading frame 58	2.9	1.66	2.44	3.17	2.25	1.73
8029914	GPR77	G protein-coupled receptor 77	2.27	2.29	1.36	1.72	3.27	2.86
7955943	PDE1B	phosphodiesterase 1B, calmodulin-dependent	2.2	2.35	1.52	1.49	1.64	1.83
7973306	ABHD4	abhydrolase domain containing 4	2.03	2.52	2.02	1.88	3.34	3.49
7969861	ITGBL1	integrin, beta-like 1 (with EGF-like repeat domains)	2.39	2.16	1.82	2.28	2.46	1.91
8109612	ADRA1B	adrenergic, alpha-1B-, receptor	2.05	2.47	1.8	1.7	1.99	2.3
7954481	SSPN	sarcospan (Kras oncogene-associated gene)	2.37	2.12	1.09	1.21	2.2	1.68
7960757	C1RL	complement component 1, r subcomponent-like	2.1	2.38	1.58	1.71	2.1	2.44
7917516	GBP1	guanylate binding protein 1, interferon-inducible, 67kDa	2.12	2.36	2.22	2.15	1.65	1.86
7934979	ANKRD1	ankyrin repeat domain 1 (cardiac muscle)	2.22	2.24	1.6	1.71	2.19	1.99
8090591	PLXND1	plexin D1	2.03	2.42	1.77	2	2.38	2.55
7923034	B3GALT2	UDP-Gal:betaGlcNAc beta 1,3-galactosyltransferase, polypeptide 2	2.48	1.96	2.46	2.95	1.68	1.86
8114805	FGF1	fibroblast growth factor 1 (acidic)	2.28	2.15	2.58	2.97	1.57	1.36
7905606	NPR1	natriuretic peptide receptor A/guanylate cyclase A (atrionatriuretic peptide receptor A)	2.28	2.15	2.24	2.58	2.53	3
8024111	CNN2	calponin 2	2.17	2.25	1.81	2.04	2.18	2.15
7901788	NFIA	nuclear factor I/A	1.99	2.43	2.41	2.01	2.53	2.81
7968236	RASL11A	RAS-like, family 11, member A	2.35	2.07	4.34	3.13	2.66	2.41
8106986	RHOBTB3	Rho-related BTB domain containing 3	2.35	2.06	2.89	2.83	1.94	1.82
8051573	CDC42EP3	CDC42 effector protein (Rho GTPase binding) 3	2.25	2.16	2.89	2.9	2.4	2.46
7917532	GBP2	guanylate binding protein 2, interferon-inducible	2.21	2.19	2.78	2.9	2	1.8
8146839	C8orf34	chromosome 8 open reading frame 34	2.03	2.36	1.73	1.94	1.53	1.6
8175217	GPC4	glypican 4	2.14	2.25	2.21	2.31	2.12	2.63
8077490	LMCD1	LIM and cysteine-rich domains 1	2.19	2.19	1.73	2.44	2.69	2.44
7926679	KIAA1217	KIAA1217	2.02	2.34	2.64	2.19	1.82	2.63
8156043	PSAT1	phosphoserine aminotransferase 1	2.44	1.92	2.53	2.88	2.21	1.66
8000028	DCUN1D3	DCN1, defective in cullin neddylation 1, domain containing 3 (S. cerevisiae)	2.36	1.99	2.45	2.01	2.53	1.88
8117106	RNF144B	ring finger protein 144B	1.86	2.46	3.11	3.6	2.11	2.51
8148059	DEPDC6	DEP domain containing 6	2.4	1.91	2.59	2.95	2.01	1.56
8082058	CSTA	cystatin A (stefin A)	2.49	1.83	2.38	2.96	2.2	2.44
7922414	SNORD76	small nucleolar RNA, C/D box 76	2.72	1.59	1.73	1.27	1.91	1.29
8021047	SETBP1	SET binding protein 1	2.02	2.29	1.73	2.56	2.16	2.39
8121825	RNF217	ring finger protein 217	2.06	2.23	1.87	1.81	1.97	2.26
7961532	ARHGDIB	Rho GDP dissociation inhibitor (GDI) beta	1.96	2.32	2.23	2.04	1.39	1.77
7922162	SLC19A2	solute carrier family 19 (thiamine transporter), member 2	2.07	2.21	2.02	2.77	1.5	1.77
8025918	CNN1	calponin 1, basic, smooth muscle	2	2.27	1.47	1.51	1.64	1.63
7991224	HAPLN3	hyaluronan and proteoglycan link protein 3	2.15	2.12	1.91	1.84	2.58	2.75
8097288	FAT4	FAT tumor suppressor homolog 4 (Drosophila)	1.92	2.34	2.2	2.43	2.08	2.41
8133876	CD36	CD36 molecule (thrombospondin receptor)	2.49	1.75	1.57	1.52	1.54	1.27
8168749	SRPX2	sushi-repeat-containing protein, X-linked 2	2.17	2.06	2.21	2.24	1.44	1.65
8125537	HLA-DMA	major histocompatibility complex, class II, DM alpha	1.97	2.27	2.43	3.34	2	2.78
8160521	MOBKL2B	MOB1, Mps One Binder kinase activator-like 2B (yeast)	2.17	2.07	3.26	3.04	3.03	2.74
8074399	CLTCL1	clathrin, heavy chain-like 1	1.78	2.45	1.68	2.22	2.61	2.97
8058670	IKZF2	IKAROS family zinc finger 2 (Helios)	2	2.22	2.92	2.7	1.66	1.9
7923596	ETNK2	ethanolamine kinase 2	1.81	2.4	1.77	2.45	2.06	3.33
8107673	GRAMD3	GRAM domain containing 3	2.05	2.16	2.71	2.67	2.44	2.54
8097307	INTU	inturned planar cell polarity effector homolog (Drosophila)	2.05	2.15	1.48	1.89	1.4	1.52
8152703	FBXO32	F-box protein 32	2.12	2.08	1.44	1.49	2.31	2.35
7940028	SERPING1	serpin peptidase inhibitor, clade G (C1 inhibitor), member 1	2.03	2.17	2.07	1.99	2.16	2.37
7950933	NOX4	NADPH oxidase 4	2.19	2	1.42	1.32	1.83	2.54
7919340	GJA5	gap junction protein, alpha 5, 40kDa	2.08	2.1	1	1.53	1.74	1.34
7925929	AKR1C3	aldo-keto reductase family 1, member C3 (3-alpha hydroxysteroid dehydrogenase, type II)	2.64	1.54	2.39	3.5	1.37	1.41
8047097	GLS	glutaminase	2.34	1.8	1.76	1.81	1.88	1.51
8127145	ELOVL5	ELOVL family member 5, elongation of long chain fatty acids (FEN1/Elo2, SUR4/Elo3-like, yeast)	1.98	2.15	1.73	2	2.15	2.34
8156199	DAPK1	death-associated protein kinase 1	1.93	2.19	2.15	2.42	2.23	2.28
8023995	FSTL3	follistatin-like 3 (secreted glycoprotein)	1.99	2.13	1.25	1.28	3.23	3.35
7964631	FAM19A2	family with sequence similarity 19 (chemokine (C-C motif)-like), member A2	1.87	2.25	2.08	2.7	2.1	2.48
7902495	NEXN	nexilin (F actin binding protein)	2.12	1.99	2.15	1.8	1.48	1.5
8019031	TBC1D16	TBC1 domain family, member 16	2.01	2.09	1.8	2.32	2.08	2.03
8008627	NOG	noggin	2.19	1.91	2.69	2.69	2.43	2.45
8030557	ATF5	activating transcription factor 5	1.74	2.36	1.09	1.39	1.97	2.38
8113761	ZNF608	zinc finger protein 608	1.84	2.25	2.53	2.51	1.86	2.44
7919984	SELENBP1	selenium binding protein 1	1.91	2.18	2.07	2.01	2.15	2.12
7976496	SERPINA3	serpin peptidase inhibitor, clade A (alpha-1 antiproteinase, antitrypsin), member 3	1.94	2.14	1.88	1.5	1.72	1.67
8121729	PLN	phospholamban	1.68	2.4	1.22	1.67	1.78	1.72
8085797	THRB	thyroid hormone receptor, beta (erythroblastic leukemia viral (v-erb-a) oncogene homolog 2, avian)	2.14	1.95	1.73	2.06	1.4	1.49
8162283	ROR2	receptor tyrosine kinase-like orphan receptor 2	1.93	2.15	2.29	3.29	2.11	2.55
8099982	APBB2	amyloid beta (A4) precursor protein-binding, family B, member 2	2.01	2.06	1.76	2.08	2.24	2.23
7940565	FADS2	fatty acid desaturase 2	1.87	2.18	2.3	2.55	2.28	2.69
8022692	DSC3	desmocollin 3	1.8	2.25	1.81	2	1.78	1.99
7908488	CFHR1	complement factor H-related 1	1.94	2.11	3.24	1.6	2.1	2.2
7933821	RHOBTB1	Rho-related BTB domain containing 1	2.18	1.87	1.83	2.45	2.41	2.46
8130739	RPS6KA2	ribosomal protein S6 kinase, 90kDa, polypeptide 2	1.92	2.12	2.06	2.65	1.96	2.27
8077376	ITPR1	inositol 1,4,5-triphosphate receptor, type 1	1.96	2.08	2.25	2.96	2.23	2.23
8006433	CCL2	chemokine (C-C motif) ligand 2	2	2.03	2.79	2.42	1.2	1.42
8056890	CHN1	chimerin (chimaerin) 1	1.8	2.22	1.82	2.09	1.61	1.72
7999674	MYH11	myosin, heavy chain 11, smooth muscle	2.13	1.89	1.48	1.39	2.04	1.88
8178090	C6orf48	chromosome 6 open reading frame 48	2.23	1.79	1.97	2.89	2.21	1.84
8179326	C6orf48	chromosome 6 open reading frame 48	2.23	1.79	1.97	2.89	2.21	1.84
8150428	SFRP1	secreted frizzled-related protein 1	2.16	1.86	1.79	2.04	3.53	2.51
7923662	PIK3C2B	phosphoinositide-3-kinase, class 2, beta polypeptide	1.76	2.25	1.52	1.86	1.94	2.19
7917850	ARHGAP29	Rho GTPase activating protein 29	2.16	1.86	2.81	2.99	1.56	1.55
7962058	TMTC1	transmembrane and tetratricopeptide repeat containing 1	1.97	2.04	2.12	2.42	2.92	2.74
7924071	KCNH1	potassium voltage-gated channel, subfamily H (eag-related), member 1	1.72	2.29	1.44	1.93	1.35	1.89
7963826	PPP1R1A	protein phosphatase 1, regulatory (inhibitor) subunit 1A	2.17	1.82	1.37	1.43	1.61	1.73
7940160	DTX4	deltex homolog 4 (Drosophila)	1.77	2.22	1.4	1.45	1.92	2.3
8150592	CEBPD	CCAAT/enhancer binding protein (C/EBP), delta	2.04	1.95	2.36	2.5	2.33	2.18
8142997	PLXNA4	plexin A4	1.89	2.1	1.68	1.94	2	2.27
7965410	DCN	decorin	2.14	1.85	2.39	2	2.14	1.94
7972750	COL4A1	collagen, type IV, alpha 1	1.99	1.99	1.58	1.84	1.51	1.45
8132305	EEPD1	endonuclease/exonuclease/phosphatase family domain containing 1	1.85	2.12	1.67	2.04	1.72	2.16
8081036	CADM2	cell adhesion molecule 2	1.84	2.13	1.51	1.27	1.46	1.71
7971177	FOXO1	forkhead box O1	1.91	2.05	1.94	1.97	2.1	2.67
8068383	CLIC6	chloride intracellular channel 6	1.55	2.41	1.28	1.34	1.21	1.7
7936567	RAB11FIP2	RAB11 family interacting protein 2 (class I)	1.93	2.02	2.39	2.51	1.65	1.6
8106448	PDE8B	phosphodiesterase 8B	1.98	1.96	1.44	1.26	1.33	1.92
8059538	SLC19A3	solute carrier family 19, member 3	2.12	1.82	1.21	1.94	1.28	1.6
8154951	GLUL	glutamate-ammonia ligase (glutamine synthetase)	2	1.93	3.28	2.68	2.14	2.31
7980908	FBLN5	fibulin 5	1.89	2.02	2.03	2.08	2.13	2.18
8129861	IFNGR1	interferon gamma receptor 1	2.29	1.62	2.23	2.03	2.04	1.96
7959827	TMEM132C	transmembrane protein 132C	2.16	1.75	1.35	1.24	1.52	1.8
8142415	C7orf60	chromosome 7 open reading frame 60	1.97	1.93	1.46	2.07	1.76	1.66
7993726	ACSM5	acyl-CoA synthetase medium-chain family member 5	1.95	1.96	2.21	2.59	1.8	1.83
7924996	C1orf198	chromosome 1 open reading frame 198	1.92	1.96	1.76	1.75	1.97	1.82
8130556	SOD2	superoxide dismutase 2, mitochondrial	2.14	1.74	2.7	3.01	1.55	1.76
8146687	ADHFE1	alcohol dehydrogenase, iron containing, 1	1.84	2.04	1.61	2.04	1.64	2.19
8119067	KCTD20	potassium channel tetramerisation domain containing 20	1.77	2.1	2.56	2.44	1.84	1.95
7962212	PKP2	plakophilin 2	1.88	1.99	3.24	3.07	1.74	1.92
7982868	CHAC1	ChaC, cation transport regulator homolog 1 (E. coli)	1.71	2.16	1.45	1.64	2.19	2
8174134	TCEAL6	transcription elongation factor A (SII)-like 6	2.12	1.75	2.13	2.12	2.12	2.16
7984112	RAB8B	RAB8B, member RAS oncogene family	2.04	1.82	2.78	2.76	2.12	2.08
7977933	SLC7A8	solute carrier family 7 (cationic amino acid transporter, y+ system), member 8	1.4	2.46	1.56	1.75	2.21	3.73
8140478	PION	pigeon homolog (Drosophila)	1.73	2.13	1.71	2.11	0.89	1.29
8149877	PNMA2	paraneoplastic antigen MA2	2.03	1.83	1.6	1.65	1.68	1.5
8058063	RFTN2	raftlin family member 2	1.78	2.08	2.29	2.94	1.47	1.68
7978527	C14orf126	chromosome 14 open reading frame 126	2.1	1.74	1.87	2.06	1.57	1.49
7981960	SNORD116-6	small nucleolar RNA, C/D box 116-6	2.63	1.2	2.5	1.44	5.14	2.15
7903144	SLC44A3	solute carrier family 44, member 3	1.91	1.93	3.26	3.63	1.96	2.09
8167973	HEPH	hephaestin	1.89	1.94	1.49	1.94	1.55	1.75
7986293	MCTP2	multiple C2 domains, transmembrane 2	1.81	2.01	2.02	2.5	1.7	2.43
8149885	ADRA1A	adrenergic, alpha-1A-, receptor	1.83	1.99	1.78	2.24	1.46	1.36
8123739	NRN1	neuritin 1	2.11	1.7	1.7	2.07	1.59	1.36
8157105	ZNF462	zinc finger protein 462	1.76	2.04	2.06	2.42	1.78	2.2
8112668	GCNT4	glucosaminyl (N-acetyl) transferase 4, core 2 (beta-1,6-N-acetylglucosaminyltransferase)	2.07	1.73	1.61	1.89	1.45	1.21
8081288	TMEM45A	transmembrane protein 45A	1.84	1.96	2.11	2.17	1.97	2.14
8139500	TNS3	tensin 3	1.81	1.99	1.85	2.02	2.3	2.52
7922402	SNORD47	small nucleolar RNA, C/D box 47	2.07	1.73	1.45	1.48	1.17	1.33
7944082	TAGLN	transgelin	2	1.8	1.51	1.34	1.67	1.5
7952243	C1QTNF5	C1q and tumor necrosis factor related protein 5	2.06	1.74	1.97	1.88	2.87	2.31
8062844	TTPAL	tocopherol (alpha) transfer protein-like	1.87	1.92	2.27	2.92	1.82	2.12
7907297	FMO4	flavin containing monooxygenase 4	1.76	2.03	1.9	2.14	1.52	1.65
7940775	RARRES3	retinoic acid receptor responder (tazarotene induced) 3	2.05	1.73	1.81	1.3	1.3	1.84
8092169	TNFSF10	tumor necrosis factor (ligand) superfamily, member 10	1.6	2.18	1.46	2.03	1.47	1.65
7975602	ACOT2	acyl-CoA thioesterase 2	2	1.77	1.33	1.45	1.86	1.51
7991374	IDH2	isocitrate dehydrogenase 2 (NADP+), mitochondrial	1.96	1.81	2.31	2.51	2.15	1.99
8027760	FXYD1	FXYD domain containing ion transport regulator 1	1.79	1.98	1.78	1.7	1.87	1.82
7965979	ALDH1L2	aldehyde dehydrogenase 1 family, member L2	1.97	1.79	2.29	2.17	2.09	1.87
8105778	PIK3R1	phosphoinositide-3-kinase, regulatory subunit 1 (alpha)	1.82	1.93	2.33	2.5	2.01	2.2
7995729	CES4	carboxylesterase 4-like	1.84	1.9	1.43	1.55	1.34	1.59
8132439	C7orf10	chromosome 7 open reading frame 10	1.73	2.02	1.77	2.19	2.02	2.07
8023259	SNORD58A	small nucleolar RNA, C/D box 58A	1.89	1.85	1.36	1.49	1.45	1.95
8035506	CRLF1	cytokine receptor-like factor 1	1.73	2.02	2.06	2.18	2.23	2.37
7927799	REEP3	receptor accessory protein 3	1.95	1.79	2.39	3.14	1.75	1.85
7912157	ERRFI1	ERBB receptor feedback inhibitor 1	1.84	1.9	2.14	2.04	1.83	1.89
7915229	HEYL	hairy/enhancer-of-split related with YRPW motif-like	1.48	2.25	1.28	0.84	1.39	1.78
7922418	SNORD74	small nucleolar RNA, C/D box 74	1.78	1.95	1.59	1.58	1.69	1.64
7968212	WASF3	WAS protein family, member 3	1.79	1.93	2.52	2.62	2.09	2.41
7943162	C11orf54	chromosome 11 open reading frame 54	1.94	1.78	2.08	2.57	1.38	1.43
7901951	PGM1	phosphoglucomutase 1	1.91	1.8	1.99	2.17	1.97	1.91
8127563	COL12A1	collagen, type XII, alpha 1	1.89	1.82	1.63	1.62	2.3	2.22
8128837	C6orf186	chromosome 6 open reading frame 186	1.62	2.09	1.76	1.97	2.06	2.81
8017718	AXIN2	axin 2	1.75	1.96	1.79	2.13	2.08	2.19
8099326	SLC2A9	solute carrier family 2 (facilitated glucose transporter), member 9	1.6	2.11	1.36	1.45	1.7	2.03
7981142	CLMN	calmin (calponin-like, transmembrane)	1.99	1.71	1.39	1.61	1.52	1.52
8155930	GCNT1	glucosaminyl (N-acetyl) transferase 1, core 2 (beta-1,6-N-acetylglucosaminyltransferase)	1.81	1.89	2.2	2.65	1.75	1.69
7979524	TMEM30B	transmembrane protein 30B	1.74	1.95	1.65	2.22	2.02	2.44
7972745	IRS2	insulin receptor substrate 2	1.67	2.02	1.69	1.66	2.19	2.31
7943998	NNMT	nicotinamide N-methyltransferase	1.93	1.75	2.03	1.87	2.12	2.07
8152355	GOLSYN	Golgi-localized protein	1.83	1.85	1.9	2.05	1.81	2.25
8077899	PPARG	peroxisome proliferator-activated receptor gamma	1.95	1.72	1.81	2.16	1.29	1.49
8159006	SNORD36B	small nucleolar RNA, C/D box 36B	1.93	1.75	1.55	1.26	2.02	1.58
7975787	JDP2	Jun dimerization protein 2	1.95	1.72	1.88	2.15	2.14	1.76
8071861	SUSD2	sushi domain containing 2	1.38	2.29	1.25	1.27	2.73	3.78
7940582	BEST1	bestrophin 1	1.43	2.23	1.67	1.85	1.75	1.99
7954926	PDZRN4	PDZ domain containing ring finger 4	1.85	1.81	2.09	3.15	1.42	1.44
7928679	PLAC9	placenta-specific 9	2.07	1.59	1.85	2.2	2.35	1.83
7970999	SPG20	spastic paraplegia 20 (Troyer syndrome)	1.97	1.68	1.83	2.09	1.77	1.77
7975713	FCF1	FCF1 small subunit (SSU) processome component homolog (S. cerevisiae)	2	1.65	2.61	2.74	2.1	2.3
8122724	ULBP1	UL16 binding protein 1	1.75	1.9	2.85	2.79	1.83	1.86
8128894	REV3L	REV3-like, catalytic subunit of DNA polymerase zeta (yeast)	1.86	1.78	1.93	2.17	1.66	1.76
8083223	C3orf58	chromosome 3 open reading frame 58	2	1.64	1.49	2.21	1.59	1.51
7956878	IRAK3	interleukin-1 receptor-associated kinase 3	1.78	1.86	1.86	1.84	1.53	1.79
8127094	GSTA4	glutathione S-transferase alpha 4	1.76	1.88	1.15	1.57	1.63	1.82
7917885	CNN3	calponin 3, acidic	1.99	1.65	1.7	1.69	1.9	1.74
7975598	ACOT1	acyl-CoA thioesterase 1	1.8	1.84	1.54	1.35	2.16	1.52
8126798	GPR116	G protein-coupled receptor 116	1.76	1.87	1.4	1.99	1.49	1.65
8037186	LIPE	lipase, hormone-sensitive	1.89	1.73	1.1	1.02	1.47	1.44
7922404	SNORD80	small nucleolar RNA, C/D box 80	2.01	1.61	1.45	0.96	1.48	1.67
8046086	LASS6	LAG1 homolog, ceramide synthase 6	1.73	1.89	2.89	3.19	1.88	2.14
8061114	DSTN	destrin (actin depolymerizing factor)	1.98	1.64	1.95	1.65	1.92	1.69
8097417	PHF17	PHD finger protein 17	1.86	1.75	1.7	1.79	1.85	1.54
8094789	LIMCH1	LIM and calponin homology domains 1	1.83	1.79	1.08	1.17	2.15	1.76
8036602	ECH1	enoyl Coenzyme A hydratase 1, peroxisomal	1.77	1.83	1.54	1.52	1.86	1.89
7968344	ALOX5AP	arachidonate 5-lipoxygenase-activating protein	1.94	1.67	1.22	1.06	1.37	1.36
8055606	GTDC1	glycosyltransferase-like domain containing 1	1.8	1.8	1.82	2.22	1.61	1.81
8171435	PIR	pirin (iron-binding nuclear protein)	2.01	1.59	1.48	1.61	1.67	1.76
7902512	DNAJB4	DnaJ (Hsp40) homolog, subfamily B, member 4	2.06	1.54	3	2.63	2.04	1.6
8034712	PODNL1	podocan-like 1	1.61	1.98	1.36	1.79	2.17	2.64
7903786	CSF1	colony stimulating factor 1 (macrophage)	1.61	1.98	1.69	1.72	1.45	1.68
7984019	TLN2	talin 2	1.78	1.8	1.62	1.94	1.69	1.81
8042830	MTHFD2	methylenetetrahydrofolate dehydrogenase (NADP+ dependent) 2, methenyltetrahydrofolate cyclohydrolase	1.81	1.77	1.67	1.96	1.82	1.9
8083214	CHST2	carbohydrate (N-acetylglucosamine-6-O) sulfotransferase 2	1.67	1.91	1.46	1.64	1.65	1.78
8049478	COPS8	COP9 constitutive photomorphogenic homolog subunit 8 (Arabidopsis)	1.97	1.61	2.63	2.37	2.2	2.26
8121601	FAM26E	family with sequence similarity 26, member E	1.66	1.92	1.81	2.15	1.46	1.75
7966026	NUAK1	NUAK family, SNF1-like kinase, 1	1.69	1.89	1.24	1.71	1.77	1.79
7943160	SCARNA9	small Cajal body-specific RNA 9	2.34	1.23	2.06	1.79	1.76	1.24
7924450	DUSP10	dual specificity phosphatase 10	1.68	1.88	2.34	2.69	2.19	2.45
8047161	OBFC2A	oligonucleotide/oligosaccharide-binding fold containing 2A	1.72	1.85	1.5	1.53	1.53	1.64
7902400	SNORD45B	small nucleolar RNA, C/D box 45B	2.43	1.13	2.02	1.94	2.06	1.17
7922410	SNORD44	small nucleolar RNA, C/D box 44	2.03	1.53	1.18	1.62	0.97	1.23
8068697	MX2	myxovirus (influenza virus) resistance 2 (mouse)	1.69	1.87	1.66	2.3	1.9	2.17
8014115	MYO1D	myosin ID	1.77	1.79	1.51	1.55	1.74	1.65
7981990	SNORD116-21	small nucleolar RNA, C/D box 116-21	1.59	1.97	1.22	0.8	1.92	2.22
7991459	RGMA	RGM domain family, member A	1.77	1.78	1.81	1.59	1.9	2.38
8068305	ITSN1	intersectin 1 (SH3 domain protein)	1.72	1.84	1.91	1.85	1.95	1.99
8152946	KCNQ3	potassium voltage-gated channel, KQT-like subfamily, member 3	1.77	1.79	1.3	1.56	1.7	1.72
8024485	GADD45B	growth arrest and DNA-damage-inducible, beta	1.82	1.73	1.88	2.54	2.09	1.95
8113666	SEMA6A	sema domain, transmembrane domain (TM), and cytoplasmic domain, (semaphorin) 6A	1.46	2.1	1.5	1.82	1.11	1.05
7953603	C1S	complement component 1, s subcomponent	1.87	1.67	1.66	1.72	1.73	1.48
8163637	TNC	tenascin C	1.82	1.72	2.55	2.4	2.4	2.56
7927964	SRGN	serglycin	1.58	1.96	1.78	1.75	2.03	2.31
8094520	PCDH7	protocadherin 7	1.62	1.91	1.55	1.6	1.55	1.47
8101957	EMCN	endomucin	1.8	1.73	2.37	3.38	1.3	2.11
8105191	PARP8	poly (ADP-ribose) polymerase family, member 8	1.76	1.77	1.47	1.51	1.49	1.93
8020551	LAMA3	laminin, alpha 3	1.74	1.79	1.78	2.02	2.56	2.26
7906469	DUSP23	dual specificity phosphatase 23	1.84	1.68	2.58	2.78	2.67	2.23
8110971	CMBL	carboxymethylenebutenolidase homolog (Pseudomonas)	1.62	1.9	1.78	1.78	1.53	1.84
7938390	ADM	adrenomedullin	1.81	1.7	1.89	2.06	1.93	1.82
7933659	CSTF2T	cleavage stimulation factor, 3' pre-RNA, subunit 2, 64kDa, tau variant	1.77	1.74	1.76	1.88	1.65	1.64
8048749	KCNE4	potassium voltage-gated channel, Isk-related family, member 4	1.93	1.58	1.43	1.47	1.86	1.58
8064978	JAG1	jagged 1 (Alagille syndrome)	1.64	1.87	1.56	1.95	1.58	1.4
7926916	ZEB1	zinc finger E-box binding homeobox 1	1.69	1.82	1.61	1.66	1.43	1.6
8101728	FAM13A	family with sequence similarity 13, member A	1.69	1.81	2.17	2.46	1.54	1.53
8060949	ANKRD5	ankyrin repeat domain 5	1.85	1.65	1.76	3.01	1.55	1.73
8090577	MBD4	methyl-CpG binding domain protein 4	1.83	1.66	1.7	1.8	1.72	1.9
8113641	CDO1	cysteine dioxygenase, type I	1.93	1.56	1.24	1.11	1.12	1.43
7906386	PYHIN1	pyrin and HIN domain family, member 1	1.57	1.92	1.67	1.6	1.41	1.76
7934185	C10orf54	chromosome 10 open reading frame 54	1.66	1.83	1.46	1.62	1.65	1.62
8160663	AQP7	aquaporin 7	1.57	1.91	1.32	0.95	1.31	1.51
8029530	APOE	apolipoprotein E	1.94	1.54	1.26	1.39	1.21	1.07
8103695	MFAP3L	microfibrillar-associated protein 3-like	1.78	1.69	1.39	1.62	1.73	1.45
8157582	GSN	gelsolin (amyloidosis, Finnish type)	1.79	1.68	1.39	1.71	1.56	1.47
7979204	FERMT2	fermitin family homolog 2 (Drosophila)	1.85	1.62	1.94	2.07	1.72	1.6
8046360	MAP1D	methionine aminopeptidase 1D	1.56	1.91	1.51	1.45	1.72	1.47
7961693	LDHB	lactate dehydrogenase B	1.84	1.63	2.86	2.94	2.27	2.03
8169035	TCEAL4	transcription elongation factor A (SII)-like 4	1.82	1.64	1.79	1.85	1.66	1.66
7995739	GNAO1	guanine nucleotide binding protein (G protein), alpha activating activity polypeptide O	1.71	1.75	1.65	1.73	1.55	2.09
8135915	C7orf68	chromosome 7 open reading frame 68	1.75	1.71	1.49	2.12	1.87	1.81
7957386	ACSS3	acyl-CoA synthetase short-chain family member 3	1.72	1.74	2.39	3.45	1.61	1.95
8101587	MAPK10	mitogen-activated protein kinase 10	1.63	1.83	1.38	2.04	1.15	1.37
8050190	ADAM17	ADAM metallopeptidase domain 17	1.94	1.52	1.9	2.68	2.14	1.91
8088550	PRICKLE2	prickle homolog 2 (Drosophila)	1.65	1.8	1.32	1.36	1.39	1.49
8033818	OLFM2	olfactomedin 2	1.56	1.89	2.03	1.89	1.18	1.35
8013307	FOXO3B	forkhead box O3B pseudogene	1.6	1.84	1.56	1.71	1.82	2.06
8123864	TFAP2A	transcription factor AP-2 alpha (activating enhancer binding protein 2 alpha)	1.34	2.1	1.38	1.57	1.19	1.27
8016832	MMD	monocyte to macrophage differentiation-associated	1.68	1.76	2.92	2.58	1.1	1.7
8044094	TMEM182	transmembrane protein 182	1.55	1.89	1.81	1.86	1.64	1.74
7986323	GLTSCR2	glioma tumor suppressor candidate region gene 2	1.84	1.59	1.64	1.74	1.4	1.45
8044927	INHBB	inhibin, beta B	1.85	1.58	1.98	2.07	2.14	2.2
8083240	AGTR1	angiotensin II receptor, type 1	1.81	1.62	2.58	2.87	1.29	1.15
8160297	PLIN2	perilipin 2	1.75	1.66	1.5	1.43	1.63	1.7
7997582	WFDC1	WAP four-disulfide core domain 1	1.8	1.62	2.13	2.15	1.86	1.63
8017582	TEX2	testis expressed 2	1.73	1.68	1.68	2.2	2.23	1.85
7897441	H6PD	hexose-6-phosphate dehydrogenase (glucose 1-dehydrogenase)	1.71	1.7	1.8	1.93	1.93	2.03
8094154	OR7E35P	olfactory receptor, family 7, subfamily E, member 35 pseudogene	1.59	1.81	1.36	1.1	1.42	2.22
8102587	C4orf31	chromosome 4 open reading frame 31	1.53	1.88	2.79	3.14	1.33	1.38
8117321	TRIM38	tripartite motif-containing 38	1.72	1.67	1.48	1.86	1.63	1.79
7962183	AK3L1	adenylate kinase 3-like 1	1.75	1.65	1.24	1.65	0.89	1.16
8132465	HECW1	HECT, C2 and WW domain containing E3 ubiquitin protein ligase 1	1.7	1.7	1.95	2.15	1.67	2.08
8083599	C3orf55	chromosome 3 open reading frame 55	1.68	1.71	1.32	1.45	1.29	1.86
7993296	LOC729993	hypothetical protein LOC729993	1.65	1.74	2.42	2.22	1.95	2.2
8138647	C7orf31	chromosome 7 open reading frame 31	1.47	1.93	1.04	1.14	1.46	2.13
7970033	COL4A2	collagen, type IV, alpha 2	1.69	1.71	1.37	1.41	1.72	1.49
8121794	SMPDL3A	sphingomyelin phosphodiesterase, acid-like 3A	1.75	1.64	1.54	1.88	1.64	1.79
7946988	HPS5	Hermansky-Pudlak syndrome 5	1.71	1.67	1.92	2.45	1.61	1.71
7981996	SNORD116-24	small nucleolar RNA, C/D box 116-24	1.76	1.62	1.31	0.98	1.94	2.36
8122099	ENPP1	ectonucleotide pyrophosphatase/phosphodiesterase 1	1.58	1.8	2.08	2.16	1.52	2.1
8102988	GYPE	glycophorin E	1.73	1.65	1.61	1.94	1.57	1.85
8004508	SNORA67	small nucleolar RNA, H/ACA box 67	1.54	1.83	1.28	1.56	1.51	1.47
7909877	MOSC1	MOCO sulphurase C-terminal domain containing 1	1.73	1.65	1.2	1.36	1.55	1.89
8060344	TRIB3	tribbles homolog 3 (Drosophila)	1.49	1.88	1.06	0.94	1.54	1.85
7904726	TXNIP	thioredoxin interacting protein	1.64	1.73	2.11	2.21	1.45	1.51
7917875	F3	coagulation factor III (thromboplastin, tissue factor)	1.73	1.63	1.49	1.87	1.72	1.8
7972601	NALCN	sodium leak channel, non-selective	1.61	1.76	1.77	1.99	1.64	1.29
7950067	DHCR7	7-dehydrocholesterol reductase	1.59	1.77	1.35	1.48	1.84	1.85
7902398	SNORD45A	small nucleolar RNA, C/D box 45A	2.03	1.33	1.65	1.02	1.68	1.44
8151447	IL7	interleukin 7	1.73	1.62	1.74	2.25	1	1.31
8021058	SLC14A2	solute carrier family 14 (urea transporter), member 2	1.41	1.94	1.3	1.04	1.49	1.82
8127854	ME1	malic enzyme 1, NADP(+)-dependent, cytosolic	1.7	1.65	1.97	1.91	1.43	1.5
7947570	TP53I11	tumor protein p53 inducible protein 11	1.56	1.78	1.7	1.59	1.48	1.56
8171297	MID1	midline 1 (Opitz/BBB syndrome)	1.49	1.86	1.63	1.74	1.6	2.02
7998722	SNORD60	small nucleolar RNA, C/D box 60	1.97	1.37	1.56	2.08	2.09	1.37
8030360	SNORD32A	small nucleolar RNA, C/D box 32A	1.83	1.51	1.6	1.86	1.93	1.61
8091327	PLSCR1	phospholipid scramblase 1	1.7	1.64	1.94	1.89	1.31	1.59
8017867	FAM20A	family with sequence similarity 20, member A	1.54	1.8	1.28	1.73	2.02	2.31
8145977	PLEKHA2	pleckstrin homology domain containing, family A (phosphoinositide binding specific) member 2	1.62	1.72	1.98	2.12	1.92	2.31
7915955	SPATA6	spermatogenesis associated 6	1.54	1.79	2.29	3.2	1.31	1.7
8160040	PTPRD	protein tyrosine phosphatase, receptor type, D	1.62	1.7	2.01	2.36	1.22	1.43
7962375	PRICKLE1	prickle homolog 1 (Drosophila)	1.37	1.95	1.17	1.29	1.02	1.23
7942274	OR7E87P	olfactory receptor, family 7, subfamily E, member 87 pseudogene	1.58	1.74	1.36	1.03	1.46	1.86
7952526	CDON	Cdon homolog (mouse)	1.56	1.76	2.16	2.93	1.54	1.63
7923043	KCNT2	potassium channel, subfamily T, member 2	1.57	1.75	1.55	2.8	1.69	2.14
8013660	ALDOC	aldolase C, fructose-bisphosphate	1.56	1.76	1.6	1.72	1.65	2.09
7918558	KCND3	potassium voltage-gated channel, Shal-related subfamily, member 3	1.4	1.91	1.27	1.47	1.69	2.19
8030364	SNORD34	small nucleolar RNA, C/D box 34	1.68	1.62	1.37	1.97	2.01	1.32
7906904	HSD17B7	hydroxysteroid (17-beta) dehydrogenase 7	1.53	1.76	1.59	1.95	1.49	1.7
7941761	RHOD	ras homolog gene family, member D	1.68	1.61	1.46	1.63	1.97	1.8
8079433	PTH1R	parathyroid hormone 1 receptor	1.53	1.76	1.72	1.97	1.71	1.95
7905664	SLC27A3	solute carrier family 27 (fatty acid transporter), member 3	1.54	1.75	1.46	1.95	1.94	1.94
8135488	LRRN3	leucine rich repeat neuronal 3	1.66	1.63	2.79	3.9	1.31	1.68
7970329	GAS6	growth arrest-specific 6	1.7	1.58	1.87	2.54	1.94	1.54
8022295	FAM38B2	family with sequence similarity 38, member B2	1.44	1.84	1.96	2.8	1.68	2.03
7960730	LPCAT3	lysophosphatidylcholine acyltransferase 3	1.53	1.75	1.56	1.73	1.18	1.49
8046861	ITGAV	integrin, alpha V (vitronectin receptor, alpha polypeptide, antigen CD51)	1.75	1.53	1.37	1.6	1.33	1.12
7961142	OLR1	oxidized low density lipoprotein (lectin-like) receptor 1	1.41	1.87	1.83	2.07	1.99	1.83
7971350	TSC22D1	TSC22 domain family, member 1	1.57	1.71	1.6	1.6	1.44	1.46
7950597	CLNS1A	chloride channel, nucleotide-sensitive, 1A	1.62	1.65	2.57	2.55	1.86	1.82
8131705	RPL23P8	ribosomal protein L23 pseudogene 8	2.07	1.2	2.09	1.41	1.61	1.08
8013112	RASD1	RAS, dexamethasone-induced 1	1.86	1.4	1.78	1.97	1.61	1.77
8104758	C5orf23	chromosome 5 open reading frame 23	1.47	1.8	2.83	2.96	1.61	2.23
8050537	MATN3	matrilin 3	1.46	1.8	1.23	1.69	1.44	1.55
7935180	PDLIM1	PDZ and LIM domain 1	1.51	1.75	1.96	2.01	1.55	1.9
8127201	COL21A1	collagen, type XXI, alpha 1	1.46	1.8	1.66	1.75	1.63	1.48
8026468	CYP4F12	cytochrome P450, family 4, subfamily F, polypeptide 12	1.67	1.59	1.19	1.06	1.55	1.42
8020668	IMPACT	Impact homolog (mouse)	1.62	1.62	2.3	2.58	1.94	2.02
8036151	HSPB6	heat shock protein, alpha-crystallin-related, B6	1.36	1.88	1.75	1.5	1.86	2.32
7965941	GLT8D2	glycosyltransferase 8 domain containing 2	1.54	1.71	2.4	2.28	1.54	1.89
8120043	RUNX2	runt-related transcription factor 2	1.3	1.94	1.43	1.66	1.39	2.28
7925028	FAM89A	family with sequence similarity 89, member A	1.68	1.56	1.72	2.44	1.56	1.53
8074606	USP18	ubiquitin specific peptidase 18	1.38	1.86	2.5	2.45	1.28	2
8128977	TUBE1	tubulin, epsilon 1	1.64	1.6	1.31	1.89	1.37	1.35
8098195	SC4MOL	sterol-C4-methyl oxidase-like	1.8	1.44	2.7	2.32	1.71	1.92
7923578	FMOD	fibromodulin	1.64	1.6	1.6	1.57	1.58	1.41
7948973	HRASLS5	HRAS-like suppressor family, member 5	1.57	1.67	1.07	1.23	1.32	1.66
8082911	NCK1	NCK adaptor protein 1	1.91	1.32	1.92	1.69	1.46	1.22
8047709	PARD3B	par-3 partitioning defective 3 homolog B (C. elegans)	1.67	1.56	2.09	2.35	1.69	2.06
8164833	GBGT1	globoside alpha-1,3-N-acetylgalactosaminyltransferase 1	1.33	1.9	1.17	1.11	1.23	1.76
8017704	FLJ32065	hypothetical protein FLJ32065	1.44	1.78	1.62	1.35	1.26	1.54
7924603	LBR	lamin B receptor	1.73	1.5	1.16	1.71	1	0.93
8012257	TP53	tumor protein p53	1.43	1.79	1.46	1.42	1.35	1.57
8160452	CDKN2B	cyclin-dependent kinase inhibitor 2B (p15, inhibits CDK4)	1.67	1.56	1.68	1.65	1.82	1.4
8160213	TTC39B	tetratricopeptide repeat domain 39B	1.69	1.53	1.48	1.71	1.36	1.59
8055236	LOC150527	hypothetical LOC150527	1.45	1.76	1.3	1.87	1.88	1.71
7919305	PRKAB2	protein kinase, AMP-activated, beta 2 non-catalytic subunit	1.43	1.79	2.09	1.54	1.52	1.72
7940762	LGALS12	lectin, galactoside-binding, soluble, 12	1.87	1.34	0.81	0.94	1.38	1.19
8104680	C5orf22	chromosome 5 open reading frame 22	1.65	1.56	2.2	2.22	2.24	2.18
7903753	GSTM2	glutathione S-transferase mu 2 (muscle)	1.42	1.79	1.19	0.96	1.37	1.75
7973530	PCK2	phosphoenolpyruvate carboxykinase 2 (mitochondrial)	1.56	1.65	1.55	1.75	1.84	1.77
7939087	C11orf46	chromosome 11 open reading frame 46	1.59	1.62	1.66	3.01	1.33	1.52
8148385	TG	thyroglobulin	1.49	1.72	1.28	1.41	1.35	1.45
7997289	CNTNAP4	contactin associated protein-like 4	1.73	1.48	1.26	1.23	1.67	2.23
8141150	ASNS	asparagine synthetase	1.7	1.51	1.61	2.21	1.57	1.43
8063337	C20orf199	chromosome 20 open reading frame 199	1.82	1.38	1.73	1.71	1.71	1.24
8049187	EFHD1	EF-hand domain family, member D1	1.41	1.8	1.72	1.53	2.45	2.29
7902702	CLCA2	chloride channel accessory 2	1.62	1.58	1.84	2.09	1.92	2.09
7981949	SNORD116-1	small nucleolar RNA, C/D box 116-1	1.87	1.33	1.49	1.23	2.12	1.88
8075529	PISD	phosphatidylserine decarboxylase	1.46	1.74	1.57	1.74	1.43	1.92
7903765	GSTM1	glutathione S-transferase mu 1	1.35	1.85	1.22	1.04	1.24	1.79
7902290	CTH	cystathionase (cystathionine gamma-lyase)	1.55	1.64	1.26	1.88	1.39	1.43
8108713	PCDHB8	protocadherin beta 8	1.36	1.84	1.63	2.26	1.73	1.93
8094372	SOD3	superoxide dismutase 3, extracellular	1.49	1.7	1.13	1.02	1.75	1.85
8022045	MYOM1	myomesin 1, 185kDa	1.46	1.73	1.21	1.36	1.49	1.58
8115099	PDGFRB	platelet-derived growth factor receptor, beta polypeptide	1.55	1.64	1.86	1.93	2.13	2.04
8027938	UPK1A	uroplakin 1A	1.49	1.7	1.47	1.55	1.78	1.76
8082940	ARMC8	armadillo repeat containing 8	1.57	1.62	1.79	2.18	1.19	1.53
7963590	CSAD	cysteine sulfinic acid decarboxylase	1.57	1.62	1.34	1.86	1.41	1.58
8017460	SMARCD2	SWI/SNF related, matrix associated, actin dependent regulator of chromatin, subfamily d, member 2	1.51	1.67	1.71	2	1.81	1.79
7981964	SNORD116-8	small nucleolar RNA, C/D box 116-8	1.95	1.23	1.63	1.66	2.81	1.92
7927658	UBE2D1	ubiquitin-conjugating enzyme E2D 1 (UBC4/5 homolog, yeast)	1.58	1.59	2.11	2.22	1.49	1.82
8147461	SDC2	syndecan 2	1.58	1.6	1.32	1.45	1.4	1.37
8071170	POM121L10P	POM121 membrane glycoprotein-like 10 (rat) pseudogene	1.54	1.63	1.43	1.56	1.78	1.93
8143790	TMEM176B	transmembrane protein 176B	1.33	1.85	1.2	1.56	1.41	1.55
8152606	SNTB1	syntrophin, beta 1 (dystrophin-associated protein A1, 59kDa, basic component 1)	1.49	1.69	1.65	1.84	1.21	1.25
8166079	EGFL6	EGF-like-domain, multiple 6	1.44	1.73	0.93	1.53	1	1.43
8085984	OSBPL10	oxysterol binding protein-like 10	1.45	1.72	1.45	1.77	1.36	1.46
8150112	GSR	glutathione reductase	1.61	1.56	1.67	1.94	1.52	1.6
8048432	CYP27A1	cytochrome P450, family 27, subfamily A, polypeptide 1	1.53	1.64	1.91	1.85	1.55	1.82
7946401	ST5	suppression of tumorigenicity 5	1.44	1.73	1.4	1.53	1.31	1.65
7980316	TGFB3	transforming growth factor, beta 3	1.49	1.68	1.27	1.49	1.85	1.75
8141066	PON3	paraoxonase 3	1.44	1.72	1.55	1.88	1.17	1.37
7951034	SNORA8	small nucleolar RNA, H/ACA box 8	1.77	1.39	1.54	2.04	1.45	1.32
8001410	AKTIP	AKT interacting protein	1.67	1.49	1.95	1.75	1.63	1.94
8098150	C4orf43	chromosome 4 open reading frame 43	1.74	1.42	1.86	1.99	1.4	1.45
7919301	LOC100130236	hypothetical LOC100130236	1.68	1.48	1.42	1.17	1.7	1.62
8046201	SSB	Sjogren syndrome antigen B (autoantigen La)	1.75	1.4	1.72	1.66	1.39	1.42
7918008	DBT	dihydrolipoamide branched chain transacylase E2	1.71	1.45	1.17	1.44	1.13	1.38
8115871	FLJ16171	FLJ16171 protein	1.78	1.38	1.54	1.18	1.59	1.95
8140085	MLXIPL	MLX interacting protein-like	1.65	1.5	1.24	1.2	1.36	1.22
8101788	UNC5C	unc-5 homolog C (C. elegans)	1.7	1.45	1.54	1.67	1.25	1.31
7952268	THY1	Thy-1 cell surface antigen	1.54	1.62	1.41	1.32	1.44	1.55
8151747	TMEM64	transmembrane protein 64	1.65	1.51	1.09	1.5	1.55	1.49
8102720	ANKRD50	ankyrin repeat domain 50	1.67	1.49	1.37	1.87	1.24	1.22
8004408	FGF11	fibroblast growth factor 11	1.35	1.8	1.71	1.52	1.54	1.82
8099279	ABLIM2	actin binding LIM protein family, member 2	1.66	1.5	1.62	1.49	1.87	1.73
7936463	ABLIM1	actin binding LIM protein 1	1.46	1.69	1.26	1.67	1.22	1.56
7932733	MKX	mohawk homeobox	1.67	1.48	1.93	2.36	2.27	2.13
8020973	FHOD3	formin homology 2 domain containing 3	1.68	1.47	1.32	1.35	1.27	1.25
8015607	STAT3	signal transducer and activator of transcription 3 (acute-phase response factor)	1.52	1.63	1.69	1.91	1.63	1.6
8028194	ZNF382	zinc finger protein 382	1.5	1.65	1.47	1.8	1.36	2.07
8085954	AZI2	5-azacytidine induced 2	1.69	1.45	1.51	1.26	1.44	1.37
8122827	C6orf97	chromosome 6 open reading frame 97	1.63	1.51	1.89	2.26	1.42	1.58
7909545	TRAF5	TNF receptor-associated factor 5	1.6	1.54	1.78	2.42	1.21	1.29
7981962	SNORD116-5	small nucleolar RNA, C/D box 116-5	1.81	1.33	1.64	1.99	2.19	1.97
8151310	EYA1	eyes absent homolog 1 (Drosophila)	1.32	1.82	1.21	1.61	1.55	1.91
7996198	CCDC113	coiled-coil domain containing 113	1.66	1.48	1.75	2.19	1.27	1.33
8152323	EIF3E	eukaryotic translation initiation factor 3, subunit E	1.89	1.25	1.12	1.07	1.34	1.1
7902282	HHLA3	HERV-H LTR-associating 3	1.31	1.83	1.43	1.46	1.41	2.4
7985786	ACAN	aggrecan	1.45	1.68	1.61	1.44	1.19	1.45
7991234	MFGE8	milk fat globule-EGF factor 8 protein	1.54	1.59	1.66	1.5	1.74	1.72
8051814	ZFP36L2	zinc finger protein 36, C3H type-like 2	1.46	1.68	1.67	1.97	1.45	1.76
8117120	ID4	inhibitor of DNA binding 4, dominant negative helix-loop-helix protein	1.8	1.34	1.63	1.67	1.82	1.61
7922416	SNORD75	small nucleolar RNA, C/D box 75	1.75	1.38	1.14	1.63	1.41	1.11
7965112	PAWR	PRKC, apoptosis, WT1, regulator	1.61	1.51	1.8	1.88	1.43	1.58
8080964	GLT8D4	glycosyltransferase 8 domain containing 4	1.41	1.71	1.64	2.13	1.3	1.62
7963946	MMP19	matrix metallopeptidase 19	1.43	1.69	1.16	1.17	1.38	1.51
8123644	TUBB2A	tubulin, beta 2A	1.72	1.41	1.48	1.49	1.37	1.27
8154178	JAK2	Janus kinase 2	1.69	1.43	1.89	2.03	1.55	1.51
7965956	NFYB	nuclear transcription factor Y, beta	1.72	1.4	1.97	2.69	1.5	1.71
7979085	PYGL	phosphorylase, glycogen, liver	1.61	1.51	1.57	2.11	1.44	1.47
8108724	PCDHB10	protocadherin beta 10	1.45	1.67	1.38	1.63	1.52	1.72
8058837	PECR	peroxisomal trans-2-enoyl-CoA reductase	1.3	1.82	1.27	1.77	1.29	1.53
7955719	HIGD1A	HIG1 hypoxia inducible domain family, member 1A	1.75	1.37	1.32	1.09	1.57	1.44
7899029	MAN1C1	mannosidase, alpha, class 1C, member 1	1.46	1.65	1.26	1.42	1.44	1.61
7917359	ZNHIT6	zinc finger, HIT type 6	1.71	1.41	2.06	2.21	1.37	1.63
8171427	FIGF	c-fos induced growth factor (vascular endothelial growth factor D)	1.79	1.32	1.12	1.64	1.13	1.51
7927186	RASSF4	Ras association (RalGDS/AF-6) domain family member 4	1.41	1.7	1.83	2.41	1.46	1.83
8138553	FAM126A	family with sequence similarity 126, member A	1.65	1.45	1.3	1.21	1.57	1.55
7969677	MBNL2	muscleblind-like 2 (Drosophila)	1.56	1.55	1.42	1.51	1.78	1.77
8147566	KCNS2	potassium voltage-gated channel, delayed-rectifier, subfamily S, member 2	1.47	1.64	1.61	1.72	1.11	1.26
7927876	TET1	tet oncogene 1	1.52	1.58	1.15	1.26	1.36	1.51
8043909	NPAS2	neuronal PAS domain protein 2	1.39	1.71	1.43	1.52	1.36	1.62
8174253	MORF4L2	mortality factor 4 like 2	1.71	1.38	1.32	1.25	1.54	1.29
8044804	DBI	diazepam binding inhibitor (GABA receptor modulator, acyl-Coenzyme A binding protein)	1.77	1.32	1.66	1.98	1.6	1.37
7932082	CCDC3	coiled-coil domain containing 3	1.5	1.6	1.58	1.72	1.97	2.41
7904158	OLFML3	olfactomedin-like 3	1.49	1.6	1.24	1.06	1.49	1.63
8138454	TWISTNB	TWIST neighbor	1.6	1.49	2.09	3.03	1.85	1.71
7929132	PCGF5	polycomb group ring finger 5	1.53	1.56	1.26	1.47	1.34	1.47
8007414	AOC2	amine oxidase, copper containing 2 (retina-specific)	1.38	1.71	1.23	1.6	1.43	1.68
8129649	C6orf192	chromosome 6 open reading frame 192	1.56	1.53	2.03	3.21	1.34	1.48
8104035	SORBS2	sorbin and SH3 domain containing 2	1.42	1.67	2.01	1.97	1.37	1.41
8062312	MYL9	myosin, light chain 9, regulatory	1.52	1.57	1.6	1.38	1.61	1.54
7981966	SNORD116-3	small nucleolar RNA, C/D box 116-3	1.81	1.28	1.62	1.8	2.54	1.81
7926356	PTER	phosphotriesterase related	1.37	1.71	1.55	1.86	1.37	1.74
7984259	RNU5B-1	RNA, U5B small nuclear 1	2	1.09	1.42	2.32	1.37	1.43
8020630	TTC39C	tetratricopeptide repeat domain 39C	1.57	1.51	1.76	2.16	1.49	1.58
7996318	CMTM3	CKLF-like MARVEL transmembrane domain containing 3	1.35	1.73	1.52	1.41	1.33	1.72
8028332	KCNK6	potassium channel, subfamily K, member 6	1.44	1.64	1.93	1.97	1.78	1.73
7967544	SCARB1	scavenger receptor class B, member 1	1.27	1.8	1.42	1.98	1.3	1.77
7981988	SNORD116-20	small nucleolar RNA, C/D box 116-20	1.52	1.56	1.34	1.03	1.8	2.07
7921970	ALDH9A1	aldehyde dehydrogenase 9 family, member A1	1.6	1.48	1.66	1.97	1.43	1.56
8089015	PROS1	protein S (alpha)	1.63	1.44	1.77	2.41	1.7	1.64
7908003	NPL	N-acetylneuraminate pyruvate lyase (dihydrodipicolinate synthase)	1.35	1.71	1.38	1.95	1.21	1.68
7930537	TCF7L2	transcription factor 7-like 2 (T-cell specific, HMG-box)	1.32	1.75	1	1.13	1.26	1.68
8121916	RSPO3	R-spondin 3 homolog (Xenopus laevis)	1.51	1.55	1.42	1.99	1.77	1.71
8074939	CHCHD10	coiled-coil-helix-coiled-coil-helix domain containing 10	1.41	1.65	1.43	1.3	1.45	1.86
8170863	SNORA70 // SNORA70	small nucleolar RNA, H/ACA box 70 // small nucleolar RNA, H/ACA box 70	1.26	1.79	1.22	1.32	1.19	1.54
8168045	EFNB1	ephrin-B1	1.51	1.55	1.13	1.45	1.18	1.34
8058552	IDH1	isocitrate dehydrogenase 1 (NADP+), soluble	1.68	1.38	1.83	2.05	1.71	1.5
8020653	CABYR	calcium binding tyrosine-(Y)-phosphorylation regulated	1.55	1.5	1.31	1.43	1.68	1.91
8038899	FPR1	formyl peptide receptor 1	1.37	1.68	1.41	1.98	1.51	2.03
7981982	SNORD116-17	small nucleolar RNA, C/D box 116-17	1.51	1.55	1.33	1.04	1.72	2.01
7981986	SNORD116-17	small nucleolar RNA, C/D box 116-17	1.51	1.55	1.33	1.04	1.72	2.01
7908841	PPP1R12B	protein phosphatase 1, regulatory (inhibitor) subunit 12B	1.31	1.74	1.27	1.56	1.24	1.64
8084757	TPRG1	tumor protein p63 regulated 1	1.59	1.46	1.24	1.5	1.36	1.54
8054308	TBC1D8	TBC1 domain family, member 8 (with GRAM domain)	1.5	1.55	1.71	1.87	1.37	1.66
8046186	KLHL23	kelch-like 23 (Drosophila)	1.61	1.44	0.9	1.55	1.35	1.52
8011193	C17orf91	chromosome 17 open reading frame 91	1.5	1.55	1.03	1.54	1.34	1.39
7918913	IGSF3	immunoglobulin superfamily, member 3	1.35	1.7	1.08	1.01	1.14	1.16
8126214	MOCS1	molybdenum cofactor synthesis 1	1.42	1.63	1.52	1.86	1.19	1.17
8060503	SNORD57	small nucleolar RNA, C/D box 57	1.85	1.2	1.7	1.25	2.16	1.33
8113103	C5orf36	chromosome 5 open reading frame 36	1.33	1.72	2.08	2.72	1.22	1.55
8143957	RHEB	Ras homolog enriched in brain	1.73	1.31	1.96	1.72	1.95	1.72
8148580	C8orf31	chromosome 8 open reading frame 31	1.49	1.55	1.2	1.45	1.82	1.91
8089464	LOC151760	hypothetical LOC151760	1.68	1.36	1.53	1.66	1.08	0.96
8107520	TNFAIP8	tumor necrosis factor, alpha-induced protein 8	1.54	1.5	2.47	2.68	1.59	2.15
7946569	RNF141	ring finger protein 141	1.8	1.24	1.77	2.04	1.95	1.5
8088979	VGLL3	vestigial like 3 (Drosophila)	1.47	1.57	1.15	1.12	1.26	1.35
7936596	C10orf46	chromosome 10 open reading frame 46	1.39	1.65	1.9	1.75	1.69	1.95
8075695	APOL3	apolipoprotein L, 3	1.59	1.45	1.36	1.61	1.34	1.46
7958884	OAS1	2',5'-oligoadenylate synthetase 1, 40/46kDa	1.49	1.55	1.33	1.48	1.25	1.5
8175256	MGC16121	hypothetical protein MGC16121	1.47	1.57	0.81	0.91	1.73	1.46
8125750	RPL12	ribosomal protein L12	1.78	1.25	1.68	1.85	1.5	1.21
7927202	ZNF22	zinc finger protein 22 (KOX 15)	1.51	1.52	1.62	2.41	1.21	1.32
8008566	STXBP4	syntaxin binding protein 4	1.45	1.58	1.36	1.83	1.3	1.63
8108729	PCDHB11	protocadherin beta 11	1.53	1.5	1.55	1.33	1.46	1.52
8051427	FEZ2	fasciculation and elongation protein zeta 2 (zygin II)	1.56	1.46	2.34	1.73	1.77	1.7
8035351	JAK3	Janus kinase 3	1.38	1.65	2.06	2.54	1.89	2.19
8121370	ARMC2	armadillo repeat containing 2	1.47	1.56	1.77	2.11	1.48	1.67
7979269	GCH1	GTP cyclohydrolase 1	1.38	1.65	1.67	2.46	1.84	1.73
8169056	TMEM31	transmembrane protein 31	1.24	1.78	1.39	1	1.28	1.47
8167998	AR	androgen receptor	1.24	1.78	1.33	1.86	1.28	1.92
7899361	STX12	syntaxin 12	1.55	1.47	1.56	1.67	1.46	1.41
8046333	CYBRD1	cytochrome b reductase 1	1.57	1.45	2.25	2.4	1.96	1.78
7948794	LRRN4CL	LRRN4 C-terminal like	1.67	1.34	1.32	1.19	1.45	1.17
7997940	SNORD68	small nucleolar RNA, C/D box 68	1.82	1.19	1.64	1.96	2.13	1.18
7985364	IL16	interleukin 16 (lymphocyte chemoattractant factor)	1.64	1.37	1.98	2.24	1.47	1.56
8174820	C1GALT1C1	C1GALT1-specific chaperone 1	1.47	1.54	1.41	1.7	1.23	1.4
8118974	RPL10A	ribosomal protein L10a	1.74	1.27	1.52	1.64	1.57	1.19
8038261	GYS1	glycogen synthase 1 (muscle)	1.3	1.7	1.45	1.53	1.57	2.05
8104912	SKP2	S-phase kinase-associated protein 2 (p45)	1.26	1.74	1.03	1.21	1.15	1.53
7903742	GSTM4	glutathione S-transferase mu 4	1.15	1.85	0.96	0.86	1.26	1.76
7927285	RHEB	Ras homolog enriched in brain	1.7	1.3	1.89	2.22	1.92	1.63
8057418	ZNF385B	zinc finger protein 385B	1.36	1.64	1.42	2.18	1.38	1.49
8156319	MGC72080	MGC72080 pseudogene	1.24	1.76	0.99	1.12	1.13	1.66
8143919	SMARCD3	SWI/SNF related, matrix associated, actin dependent regulator of chromatin, subfamily d, member 3	1.46	1.54	1.72	1.69	1.72	1.78
8068363	C21orf82	chromosome 21 open reading frame 82	1.37	1.63	1.09	1.18	1.8	2.94
8103789	GPM6A	glycoprotein M6A	1.47	1.53	2.33	3.64	1.46	1.53
8057887	STK17B	serine/threonine kinase 17b	1.47	1.53	3	2.33	1.53	1.88
7909866	MOSC2	MOCO sulphurase C-terminal domain containing 2	1.52	1.48	1.42	1.94	1.38	1.54
8111457	RAD1	RAD1 homolog (S. pombe)	1.55	1.45	1.47	1.96	1.56	1.52
7925062	SIPA1L2	signal-induced proliferation-associated 1 like 2	1.33	1.66	1.3	1.69	1.19	1.6
8005957	SNORD4B	small nucleolar RNA, C/D box 4B	1.34	1.65	1.02	1.32	1.02	1.37
8151898	C8orf37	chromosome 8 open reading frame 37	1.27	1.73	1.88	1.94	1.24	1.63
8097335	HSPA4L	heat shock 70kDa protein 4-like	1.38	1.61	1.13	1.52	1.31	1.48
7943827	DLAT	dihydrolipoamide S-acetyltransferase	1.42	1.57	1.24	1.49	1.31	1.58
7941408	SNX32	sorting nexin 32	1.39	1.6	1.53	1.3	1.46	1.64
Cluster 2			Fold Change
Probe Set ID	Gene Symbol	Gene description	siCtrl	siCtrl	siLMO3	siLMO3	siLMO3	siLMO3
			R1A,B	R2A,B	#1 R1A,B	#1 R2A,B	#2 R1A,B	#2 R2A,B
8070557	ZNF295	zinc finger protein 295	0.63	0.7	0.74	0.91	0.66	0.73
7982703	DISP2	dispatched homolog 2 (Drosophila)	0.63	0.7	1.39	1.62	0.6	0.64
7948330	OR5B21	olfactory receptor, family 5, subfamily B, member 21	0.59	0.73	0.59	0.73	0.74	0.68
8026163	IER2	immediate early response 2	0.67	0.66	0.61	0.72	0.74	0.78
8103722	HSP90AA6P	heat shock protein 90kDa alpha (cytosolic), class A member 6 (pseudogene)	0.66	0.67	0.69	0.38	0.49	0.72
8166956	KDM6A	lysine (K)-specific demethylase 6A	0.64	0.69	0.61	0.67	0.64	0.69
7940153	FAM111A	family with sequence similarity 111, member A	0.65	0.68	0.63	0.63	0.57	0.58
8099965	ACOT7	acyl-CoA thioesterase 7	0.6	0.73	0.56	0.57	0.83	0.9
8013094	COPS3	COP9 constitutive photomorphogenic homolog subunit 3 (Arabidopsis)	0.73	0.6	0.78	0.82	0.72	0.66
7929677	PI4K2A	phosphatidylinositol 4-kinase type 2 alpha	0.71	0.62	0.74	0.64	0.75	0.61
8021653	SERPINB8	serpin peptidase inhibitor, clade B (ovalbumin), member 8	0.64	0.68	0.89	0.64	0.69	0.74
8015642	PSMC3IP	PSMC3 interacting protein	0.62	0.71	0.63	0.68	0.6	0.7
8013191	FLII	flightless I homolog (Drosophila)	0.67	0.65	0.66	0.84	0.69	0.68
8126102	MDGA1	MAM domain containing glycosylphosphatidylinositol anchor 1	0.6	0.73	0.6	0.78	0.59	0.8
7941714	C11orf80	chromosome 11 open reading frame 80	0.62	0.7	0.56	0.61	0.55	0.65
7989128	CNOT6L	CCR4-NOT transcription complex, subunit 6-like	0.59	0.73	0.62	0.92	0.68	0.87
7920258	S100A6	S100 calcium binding protein A6	0.91	0.42	0.76	0.79	0.95	0.51
7986010	IQGAP1	IQ motif containing GTPase activating protein 1	0.67	0.66	0.53	0.61	0.69	0.66
8134339	PEG10	paternally expressed 10	0.55	0.77	0.85	0.93	0.58	0.85
8067113	ZNF217	zinc finger protein 217	0.7	0.63	0.62	0.75	0.84	0.75
8124413	HIST1H4D	histone cluster 1, H4d	0.69	0.63	0.63	0.66	0.66	0.63
7925851	WDR37	WD repeat domain 37	0.64	0.68	0.86	1.11	0.75	0.8
8157890	PBX3	pre-B-cell leukemia homeobox 3	0.62	0.7	0.58	0.67	0.55	0.68
8094169	CPEB2	cytoplasmic polyadenylation element binding protein 2	0.71	0.61	0.68	0.96	0.76	0.72
8162086	AGTPBP1	ATP/GTP binding protein 1	0.67	0.65	0.81	1.02	0.71	0.93
8058857	IGFBP5	insulin-like growth factor binding protein 5	0.67	0.65	0.19	0.29	0.56	0.54
8034390	ZNF799 // ZNF799	zinc finger protein 799 // zinc finger protein 799	0.6	0.72	0.75	1.1	0.62	0.69
8153201	EIF2C2	eukaryotic translation initiation factor 2C, 2	0.66	0.66	0.68	0.81	0.65	0.81
7990080	LARP6	La ribonucleoprotein domain family, member 6	0.6	0.72	0.59	0.66	0.64	0.7
8047272	SPATS2L	spermatogenesis associated, serine-rich 2-like	0.67	0.65	0.81	0.8	0.63	0.67
8179324	HSPA1B	heat shock 70kDa protein 1B	0.71	0.61	0.76	0.72	0.93	0.76
8015218	KRTAP4-8	keratin associated protein 4-8	0.63	0.69	0.61	0.5	0.69	0.77
7978776	C14orf106	chromosome 14 open reading frame 106	0.66	0.66	0.66	0.66	0.44	0.56
8159900	GLIS3	GLIS family zinc finger 3	0.58	0.74	0.69	0.83	0.62	0.77
8165217	NOTCH1	Notch homolog 1, translocation-associated (Drosophila)	0.59	0.73	0.56	0.6	0.58	0.62
8133176	RABGEF1	RAB guanine nucleotide exchange factor (GEF) 1	0.71	0.61	0.78	1.16	0.69	0.75
7905329	MLLT11	myeloid/lymphoid or mixed-lineage leukemia (trithorax homolog, Drosophila); translocated to, 11	0.59	0.73	0.34	0.41	0.58	0.71
8134552	ARPC1B	actin related protein 2/3 complex, subunit 1B, 41kDa	0.74	0.58	0.73	0.63	0.76	0.63
8068593	ETS2	v-ets erythroblastosis virus E26 oncogene homolog 2 (avian)	0.67	0.65	0.73	0.79	0.69	0.65
7956795	TBK1	TANK-binding kinase 1	0.69	0.63	0.67	0.74	0.71	0.66
7958749	SH2B3	SH2B adaptor protein 3	0.59	0.73	0.55	0.55	0.55	0.65
8016609	DLX3	distal-less homeobox 3	0.64	0.67	0.72	0.6	0.78	1.02
8097262	SPATA5	spermatogenesis associated 5	0.62	0.69	0.45	0.71	0.55	0.73
8034130	KANK2	KN motif and ankyrin repeat domains 2	0.61	0.71	0.58	0.67	0.62	0.69
8022674	CDH2	cadherin 2, type 1, N-cadherin (neuronal)	0.65	0.66	0.18	0.23	0.65	0.66
8015230	KRTAP4-11	keratin associated protein 4-11	0.63	0.68	0.61	0.45	0.7	0.75
8154233	CD274	CD274 molecule	0.64	0.68	0.68	0.76	0.61	0.69
8078834	WDR48	WD repeat domain 48	0.73	0.58	0.76	1.05	0.68	0.55
8013312	FAM83G	family with sequence similarity 83, member G	0.62	0.69	0.66	0.54	0.49	0.65
8103431	C4orf46	chromosome 4 open reading frame 46	0.61	0.7	0.57	0.69	0.59	0.69
8018922	CYTH1	cytohesin 1	0.67	0.64	0.83	0.85	0.63	0.71
8124437	HIST1H3F	histone cluster 1, H3f	0.61	0.71	0.66	0.43	0.66	0.44
7970858	HMGB1	high-mobility group box 1	0.68	0.64	0.76	0.93	0.63	0.89
8078227	KAT2B	K(lysine) acetyltransferase 2B	0.69	0.62	0.56	0.79	0.51	0.59
8050160	MBOAT2	membrane bound O-acyltransferase domain containing 2	0.58	0.73	0.62	0.69	0.55	0.69
8006634	PIGW	phosphatidylinositol glycan anchor biosynthesis, class W	0.6	0.71	0.65	0.97	0.51	0.68
7965206	SLC6A15	solute carrier family 6 (neutral amino acid transporter), member 15	0.59	0.73	0.48	0.83	0.44	0.53
8067040	NFATC2	nuclear factor of activated T-cells, cytoplasmic, calcineurin-dependent 2	0.67	0.64	0.69	0.45	0.66	0.62
7959574	SETD8	SET domain containing (lysine methyltransferase) 8	0.66	0.65	0.51	0.62	0.63	0.63
8019578	KRTAP1-1	keratin associated protein 1-1	0.67	0.64	0.69	0.38	0.64	0.63
8125059	CLIC1	chloride intracellular channel 1	0.67	0.64	0.63	0.77	0.65	0.65
8010092	MFSD11	major facilitator superfamily domain containing 11	0.61	0.7	0.63	0.75	0.56	0.76
7990086	THAP10	THAP domain containing 10	0.66	0.65	0.79	0.83	0.7	0.81
8123246	SLC22A3	solute carrier family 22 (extraneuronal monoamine transporter), member 3	0.59	0.72	0.26	0.35	0.45	0.56
7942650	C11orf30	chromosome 11 open reading frame 30	0.62	0.69	0.72	0.82	0.64	0.74
7933947	HERC4	hect domain and RLD 4	0.65	0.66	0.56	0.7	0.48	0.55
8037246	PSG6	pregnancy specific beta-1-glycoprotein 6	0.71	0.6	0.65	0.29	0.59	0.71
8144880	SH2D4A	SH2 domain containing 4A	0.69	0.62	0.49	0.7	0.61	0.59
8074647	PI4KA	phosphatidylinositol 4-kinase, catalytic, alpha	0.58	0.73	0.59	0.79	0.64	0.74
8037408	KCNN4	potassium intermediate/small conductance calcium-activated channel, subfamily N, member 4	0.69	0.62	0.75	0.54	0.62	0.8
7952914	CCDC77	coiled-coil domain containing 77	0.67	0.64	0.78	0.9	0.7	0.78
7965064	OSBPL8	oxysterol binding protein-like 8	0.7	0.61	0.54	0.51	0.65	0.65
7919637	HIST2H2BE	histone cluster 2, H2be	0.64	0.67	0.47	0.56	0.69	0.64
8141688	PLOD3	procollagen-lysine, 2-oxoglutarate 5-dioxygenase 3	0.56	0.75	0.53	0.63	0.64	0.77
8158446	NUP188	nucleoporin 188kDa	0.62	0.69	0.57	0.74	0.62	0.73
8014454	MYO19	myosin XIX	0.58	0.72	0.62	0.66	0.53	0.62
8118310	HSPA1A	heat shock 70kDa protein 1A	0.68	0.63	0.69	0.74	0.77	0.77
8179322	HSPA1A	heat shock 70kDa protein 1A	0.68	0.62	0.71	0.72	0.78	0.77
7953844	DDX12	DEAD/H (Asp-Glu-Ala-Asp/His) box polypeptide 12 (CHL1-like helicase homolog, S. cerevisiae)	0.62	0.68	0.61	0.49	0.63	0.62
8098103	FNIP2	folliculin interacting protein 2	0.6	0.7	0.74	0.99	0.56	0.54
8124967	BAT3	HLA-B associated transcript 3	0.57	0.74	0.48	0.65	0.6	0.69
7989224	ADAM10	ADAM metallopeptidase domain 10	0.62	0.68	0.76	0.76	0.69	0.67
8133233	AUTS2	autism susceptibility candidate 2	0.56	0.74	0.49	0.7	0.62	0.9
8143766	ARP11	actin-related Arp11	0.78	0.52	0.73	0.73	0.7	0.88
8104506	TRIO	triple functional domain (PTPRF interacting)	0.62	0.68	0.6	0.77	0.56	0.59
7924207	PTPN14	protein tyrosine phosphatase, non-receptor type 14	0.58	0.73	0.5	0.5	0.67	0.74
7909332	CD55	CD55 molecule, decay accelerating factor for complement (Cromer blood group)	0.64	0.66	0.71	0.76	0.62	0.69
7952453	ROBO4	roundabout homolog 4, magic roundabout (Drosophila)	0.63	0.67	0.59	0.46	0.68	0.67
8081548	PVRL3	poliovirus receptor-related 3	0.64	0.66	0.73	0.85	0.47	0.51
8060745	SMOX	spermine oxidase	0.63	0.67	0.99	1.06	0.62	0.69
8016168	PLCD3	phospholipase C, delta 3	0.58	0.72	0.86	0.9	0.87	1.01
8145766	MST131	MSTP131	0.62	0.68	0.51	0.63	0.65	0.73
7946142	PRKCDBP	protein kinase C, delta binding protein	0.72	0.58	0.74	0.87	1	0.84
7946446	NRIP3	nuclear receptor interacting protein 3	0.65	0.65	0.71	0.88	0.66	0.66
7987192	SLC12A6	solute carrier family 12 (potassium/chloride transporters), member 6	0.59	0.71	0.54	0.7	0.61	0.76
8007228	ATP6V0A1	ATPase, H+ transporting, lysosomal V0 subunit a1	0.59	0.71	0.52	0.65	0.57	0.75
8034806	DDX39	DEAD (Asp-Glu-Ala-Asp) box polypeptide 39	0.65	0.65	0.58	0.76	0.66	0.64
8127767	ELOVL4	elongation of very long chain fatty acids (FEN1/Elo2, SUR4/Elo3, yeast)-like 4	0.65	0.64	0.54	0.55	0.78	0.61
8125752	CUTA	cutA divalent cation tolerance homolog (E. coli)	0.63	0.67	0.6	0.59	0.67	0.78
7990971	CPEB1	cytoplasmic polyadenylation element binding protein 1	0.62	0.68	0.62	0.58	0.72	0.65
8104930	SLC1A3	solute carrier family 1 (glial high affinity glutamate transporter), member 3	0.62	0.68	0.75	0.97	0.56	0.56
8153568	PLEC1	plectin 1, intermediate filament binding protein 500kDa	0.64	0.65	0.69	0.75	0.87	0.77
8178526	BAT3	HLA-B associated transcript 3	0.56	0.73	0.48	0.65	0.6	0.67
7902527	PTGFR	prostaglandin F receptor (FP)	0.69	0.6	0.95	1.21	0.81	0.84
7898809	EPHB2	EPH receptor B2	0.63	0.66	0.58	0.51	0.56	0.51
8090214	SLC12A8	solute carrier family 12 (potassium/chloride transporters), member 8	0.65	0.64	0.54	0.63	0.7	0.78
7917754	BCAR3	breast cancer anti-estrogen resistance 3	0.64	0.66	0.69	0.86	0.67	0.56
8179827	CLIC1	chloride intracellular channel 1	0.68	0.61	0.63	0.72	0.65	0.64
8099259	AFAP1	actin filament associated protein 1	0.64	0.66	0.6	0.73	0.59	0.67
8159554	UAP1L1	UDP-N-acteylglucosamine pyrophosphorylase 1-like 1	0.66	0.63	0.56	0.61	0.72	0.72
8081256	TBC1D23	TBC1 domain family, member 23	0.65	0.64	0.72	0.81	0.61	0.66
7954055	APOLD1	apolipoprotein L domain containing 1	0.7	0.59	0.6	0.86	0.69	0.77
7954469	RASSF8	Ras association (RalGDS/AF-6) domain family (N-terminal) member 8	0.67	0.62	0.73	1.1	0.61	0.66
8136869	CASP2	caspase 2, apoptosis-related cysteine peptidase	0.57	0.72	0.73	0.71	0.66	0.63
7947230	BDNF	brain-derived neurotrophic factor	0.56	0.73	0.75	0.78	0.64	0.72
8004167	FAM64A	family with sequence similarity 64, member A	0.58	0.7	0.54	0.52	0.61	0.5
7916077	NRD1	nardilysin (N-arginine dibasic convertase)	0.67	0.62	0.79	0.83	0.68	0.69
8137352	SLC4A2	solute carrier family 4, anion exchanger, member 2 (erythrocyte membrane protein band 3-like 1)	0.63	0.66	0.59	0.63	0.7	0.72
8124088	KIF13A	kinesin family member 13A	0.63	0.66	0.81	0.94	0.68	0.68
8037991	LIG1	ligase I, DNA, ATP-dependent	0.66	0.63	0.69	0.59	0.61	0.73
8134730	CNPY4	canopy 4 homolog (zebrafish)	0.63	0.66	0.85	0.87	0.63	0.71
7942135	ANO1	anoctamin 1, calcium activated chloride channel	0.62	0.67	0.59	0.55	0.62	0.67
7930422	SMC3	structural maintenance of chromosomes 3	0.66	0.62	0.61	0.77	0.56	0.68
7999752	LYRM2	LYR motif containing 2	0.68	0.61	0.44	0.6	0.69	0.77
7941460	DRAP1	DR1-associated protein 1 (negative cofactor 2 alpha)	0.63	0.65	0.66	0.74	0.53	0.67
8080847	C3orf14	chromosome 3 open reading frame 14	0.68	0.61	0.68	0.68	0.64	0.67
8044462	TTL	tubulin tyrosine ligase	0.63	0.65	1.03	1.24	0.78	0.85
8149673	REEP4	receptor accessory protein 4	0.59	0.69	0.85	0.81	0.67	0.67
8132592	OGDH	oxoglutarate (alpha-ketoglutarate) dehydrogenase (lipoamide)	0.57	0.71	0.75	0.94	0.71	0.83
8042843	WDR54	WD repeat domain 54	0.61	0.67	0.53	0.79	0.69	0.66
7897561	KIF1B	kinesin family member 1B	0.58	0.7	0.74	0.96	0.61	0.75
8147724	ATP6V1C1	ATPase, H+ transporting, lysosomal 42kDa, V1 subunit C1	0.63	0.65	0.63	0.78	0.62	0.69
7980152	LTBP2	latent transforming growth factor beta binding protein 2	0.59	0.69	0.4	0.46	0.7	0.75
8095187	CEP135	centrosomal protein 135kDa	0.64	0.65	0.63	1.14	0.67	0.66
8056784	DLX2	distal-less homeobox 2	0.61	0.67	0.6	0.61	0.7	0.65
8092661	MASP1	mannan-binding lectin serine peptidase 1 (C4/C2 activating component of Ra-reactive factor)	0.57	0.72	0.93	1.36	0.65	0.76
8094228	BST1	bone marrow stromal cell antigen 1	0.68	0.6	0.58	0.74	0.66	0.68
8058273	MPP4	membrane protein, palmitoylated 4 (MAGUK p55 subfamily member 4)	0.69	0.59	0.52	0.8	0.65	0.77
8010832	FN3KRP	fructosamine 3 kinase related protein	0.67	0.61	0.69	0.84	0.68	0.51
7974047	SSTR1	somatostatin receptor 1	0.52	0.76	0.48	0.49	0.56	0.64
8120719	CD109	CD109 molecule	0.65	0.63	0.73	0.78	0.75	0.79
7949603	BRMS1	breast cancer metastasis suppressor 1	0.61	0.67	0.83	0.85	0.74	0.81
7979033	SAV1	salvador homolog 1 (Drosophila)	0.64	0.63	0.94	1.4	0.73	0.7
8169378	RGAG1	retrotransposon gag domain containing 1	0.58	0.7	0.67	0.72	0.71	0.78
8018482	WBP2	WW domain binding protein 2	0.45	0.83	0.53	0.6	0.58	0.86
7988789	DMXL2	Dmx-like 2	0.61	0.67	0.61	0.77	0.55	0.63
8099721	KIAA0746	KIAA0746 protein	0.59	0.69	0.58	0.71	0.52	0.66
8009639	GPRC5C	G protein-coupled receptor, family C, group 5, member C	0.6	0.68	0.62	0.56	0.73	0.69
7970569	SACS	spastic ataxia of Charlevoix-Saguenay (sacsin)	0.63	0.65	0.67	0.91	0.51	0.61
8174005	TRMT2B	TRM2 tRNA methyltransferase 2 homolog B (S. cerevisiae)	0.56	0.72	0.47	0.61	0.54	0.84
7955637	KRT18	keratin 18	0.66	0.61	0.76	0.41	0.7	0.73
8092095	TNIK	TRAF2 and NCK interacting kinase	0.55	0.72	0.74	0.8	0.56	0.48
7896756	FAM87A	family with sequence similarity 87, member A	0.64	0.63	0.68	0.61	0.72	0.75
8178115	CFB	complement factor B	0.57	0.7	0.74	0.74	0.67	0.58
8129974	FUCA2	fucosidase, alpha-L- 2, plasma	0.71	0.56	0.73	0.89	0.65	0.54
8009183	MAP3K3	mitogen-activated protein kinase kinase kinase 3	0.61	0.66	0.96	1.23	0.61	0.61
7990151	PKM2	pyruvate kinase, muscle	0.59	0.69	0.54	0.62	0.71	0.74
8124385	HIST1H4B	histone cluster 1, H4b	0.69	0.58	0.66	0.81	0.78	0.51
7941985	TCIRG1	T-cell, immune regulator 1, ATPase, H+ transporting, lysosomal V0 subunit A3	0.56	0.71	0.58	0.57	0.71	0.79
7978748	FBXO33	F-box protein 33	0.73	0.54	0.9	1.2	0.64	0.7
8005064	RICH2	Rho-type GTPase-activating protein RICH2	0.63	0.65	0.78	1	0.69	0.92
7975045	MTHFD1	methylenetetrahydrofolate dehydrogenase (NADP+ dependent) 1, methenyltetrahydrofolate cyclohydrolase, formyltetrahydrofolate synthetase	0.63	0.64	0.66	0.87	0.58	0.5
8133818	PHTF2	putative homeodomain transcription factor 2	0.6	0.67	0.41	0.68	0.71	0.84
7931778	PITRM1	pitrilysin metallopeptidase 1	0.64	0.63	0.73	0.82	0.64	0.63
8124798	KIAA1949	KIAA1949	0.59	0.68	0.56	0.57	0.59	0.72
8154316	UHRF2	ubiquitin-like with PHD and ring finger domains 2	0.61	0.66	0.69	0.84	0.55	0.67
7997336	VAT1L	vesicle amine transport protein 1 homolog (T. californica)-like	0.67	0.6	0.7	0.63	0.67	0.67
8053733	SETD8	SET domain containing (lysine methyltransferase) 8	0.63	0.64	0.51	0.62	0.6	0.63
7950005	MRGPRF	MAS-related GPR, member F	0.63	0.64	0.53	0.65	0.75	0.9
8059139	ATG9A	ATG9 autophagy related 9 homolog A (S. cerevisiae)	0.57	0.7	0.81	0.9	0.71	0.78
8126402	TRERF1	transcriptional regulating factor 1	0.57	0.69	0.55	0.66	0.5	0.66
7932530	PIP4K2A	phosphatidylinositol-5-phosphate 4-kinase, type II, alpha	0.64	0.63	0.6	0.77	0.48	0.55
7902127	SGIP1	SH3-domain GRB2-like (endophilin) interacting protein 1	0.61	0.66	0.52	0.63	0.56	0.71
8173208	SPIN4	spindlin family, member 4	0.58	0.69	0.4	0.33	0.52	0.61
8106931	ANKRD32	ankyrin repeat domain 32	0.59	0.67	0.69	0.94	0.69	0.63
7907830	QSOX1	quiescin Q6 sulfhydryl oxidase 1	0.6	0.66	0.74	0.86	0.73	0.77
7974166	FANCM	Fanconi anemia, complementation group M	0.63	0.63	0.62	0.87	0.61	0.66
8100292	FRYL	FRY-like	0.71	0.55	0.98	0.84	0.64	0.64
8150757	RB1CC1	RB1-inducible coiled-coil 1	0.67	0.59	0.68	0.84	0.53	0.58
7991080	BNC1	basonuclin 1	0.67	0.59	0.6	0.77	0.7	0.8
8160981	KIAA1539	KIAA1539	0.55	0.72	0.58	0.67	0.62	0.73
8111101	ANKH	ankylosis, progressive homolog (mouse)	0.59	0.67	0.74	1.02	0.54	0.64
7920185	LCE3D	late cornified envelope 3D	0.58	0.68	0.56	0.6	0.7	0.75
8032623	TBXA2R	thromboxane A2 receptor	0.59	0.67	0.6	0.43	0.6	0.77
8133540	GATSL1	GATS protein-like 1	0.55	0.71	0.98	1.21	0.76	0.91
8087833	DUSP7	dual specificity phosphatase 7	0.56	0.7	0.57	0.57	0.62	0.73
8124423	HIST1H2BG	histone cluster 1, H2bg	0.63	0.63	0.64	0.62	0.64	0.76
7928019	HK1	hexokinase 1	0.64	0.62	0.67	0.81	0.66	0.59
8170420	MAMLD1	mastermind-like domain containing 1	0.53	0.73	0.6	0.54	0.59	0.7
7957032	YEATS4	YEATS domain containing 4	0.61	0.65	0.53	0.63	0.39	0.58
7990442	RPP25	ribonuclease P/MRP 25kDa subunit	0.54	0.72	0.66	0.55	0.69	0.83
7979400	C14orf37	chromosome 14 open reading frame 37	0.63	0.63	0.63	0.6	0.62	0.79
7960362	UNQ3104	ACAH3104	0.5	0.76	0.57	0.69	0.42	0.59
8081362	CEP97	centrosomal protein 97kDa	0.62	0.63	0.54	0.79	0.63	0.7
8126428	TRERF1	transcriptional regulating factor 1	0.58	0.67	0.54	0.72	0.47	0.67
7928558	ZMIZ1	zinc finger, MIZ-type containing 1	0.56	0.7	0.53	0.6	0.6	0.75
8030831	ZNF175	zinc finger protein 175	0.65	0.61	0.55	0.67	0.56	0.74
8085914	SLC4A7	solute carrier family 4, sodium bicarbonate cotransporter, member 7	0.63	0.62	0.62	0.86	0.68	0.84
7940118	ZFP91-CNTF	ZFP91-CNTF readthrough transcript	0.59	0.67	0.67	0.74	0.64	0.73
8130505	EZR	ezrin	0.61	0.64	0.52	0.67	0.65	0.62
8178598	CLIC1	chloride intracellular channel 1	0.64	0.61	0.62	0.74	0.65	0.65
7982287	ARHGAP11B	Rho GTPase activating protein 11B	0.6	0.65	0.48	0.41	0.53	0.66
8102006	MANBA	mannosidase, beta A, lysosomal	0.69	0.56	0.83	1.04	0.63	0.59
7899504	GMEB1	glucocorticoid modulatory element binding protein 1	0.61	0.65	0.62	0.63	0.61	0.68
8068413	CBR3	carbonyl reductase 3	0.67	0.58	0.73	0.74	0.67	0.66
7994280	IL4R	interleukin 4 receptor	0.54	0.71	0.53	0.6	0.55	0.69
8063283	CSE1L	CSE1 chromosome segregation 1-like (yeast)	0.63	0.62	0.46	0.5	0.57	0.56
7969574	KRT18	keratin 18	0.56	0.69	0.72	0.53	0.68	0.63
8097753	DCLK2	doublecortin-like kinase 2	0.58	0.67	0.59	0.74	0.71	0.76
8018754	CYGB	cytoglobin	0.52	0.73	0.49	0.51	0.42	0.54
8150797	ATP6V1H	ATPase, H+ transporting, lysosomal 50/57kDa, V1 subunit H	0.65	0.6	0.7	0.96	0.56	0.59
7970810	SLC7A1	solute carrier family 7 (cationic amino acid transporter, y+ system), member 1	0.55	0.69	0.54	0.75	0.56	0.62
8003158	KIAA1609	KIAA1609	0.62	0.62	0.68	0.89	0.56	0.65
8034454	DHPS	deoxyhypusine synthase	0.6	0.65	0.63	0.68	0.55	0.66
8015835	DUSP3	dual specificity phosphatase 3	0.64	0.6	0.63	0.73	0.72	0.75
7932703	ACBD5	acyl-Coenzyme A binding domain containing 5	0.61	0.63	0.45	0.75	0.61	0.64
8163839	C5	complement component 5	0.6	0.64	0.64	1.09	0.72	0.86
8020468	RBBP8	retinoblastoma binding protein 8	0.64	0.6	0.62	0.71	0.55	0.64
8108080	PHF15	PHD finger protein 15	0.58	0.66	0.54	0.59	0.64	0.69
8138353	MEOX2	mesenchyme homeobox 2	0.54	0.7	0.58	0.75	0.49	0.59
8042942	HK2	hexokinase 2	0.59	0.65	1.16	1.31	0.82	0.99
7922391	CENPL	centromere protein L	0.59	0.65	0.54	0.85	0.67	0.52
8143110	SLC13A4	solute carrier family 13 (sodium/sulfate symporters), member 4	0.62	0.62	0.55	0.49	0.75	0.81
8081219	ST3GAL6	ST3 beta-galactoside alpha-2,3-sialyltransferase 6	0.62	0.62	0.61	0.68	0.45	0.52
8147344	PDP1	pyruvate dehyrogenase phosphatase catalytic subunit 1	0.56	0.68	0.8	0.81	0.46	0.54
8037290	PSG9	pregnancy specific beta-1-glycoprotein 9	0.62	0.61	0.64	0.43	0.63	0.55
8072413	SMTN	smoothelin	0.54	0.69	0.6	0.68	0.62	0.74
8119423	LOC221442	adenylate cyclase 10 pseudogene	0.53	0.71	0.75	0.86	0.56	0.75
8136115	FAM40B	family with sequence similarity 40, member B	0.62	0.61	0.61	0.85	0.65	0.6
8178676	NEU1	sialidase 1 (lysosomal sialidase)	0.61	0.62	0.7	0.87	0.57	0.63
8154725	KRT18	keratin 18	0.56	0.67	0.68	0.61	0.68	0.46
8027778	FXYD5	FXYD domain containing ion transport regulator 5	0.59	0.65	0.5	0.55	0.58	0.64
8108447	CXXC5	CXXC finger 5	0.62	0.62	0.61	0.71	0.55	0.63
8166049	PRPS2	phosphoribosyl pyrophosphate synthetase 2	0.63	0.6	0.63	0.75	0.47	0.48
7988537	CEP152	centrosomal protein 152kDa	0.6	0.63	0.55	0.71	0.58	0.62
7959052	RFC5	replication factor C (activator 1) 5, 36.5kDa	0.59	0.64	0.64	1	0.59	0.71
7899821	KIAA1522	KIAA1522	0.53	0.7	0.43	0.52	0.56	0.63
8021418	MALT1	mucosa associated lymphoid tissue lymphoma translocation gene 1	0.63	0.6	0.78	0.99	0.59	0.56
8122334	CCRL1	chemokine (C-C motif) receptor-like 1	0.55	0.68	0.49	0.56	0.11	0.21
8015223	KRTAP4-12	keratin associated protein 4-12	0.58	0.66	0.6	0.49	0.66	0.74
8019565	KRTAP4-12	keratin associated protein 4-12	0.58	0.66	0.6	0.49	0.66	0.74
7996211	GINS3	GINS complex subunit 3 (Psf3 homolog)	0.57	0.66	0.57	0.72	0.58	0.81
8113073	ARRDC3	arrestin domain containing 3	0.55	0.68	0.82	0.85	0.44	0.61
8138888	PDE1C	phosphodiesterase 1C, calmodulin-dependent 70kDa	0.58	0.65	0.48	0.68	0.49	0.39
8098581	SNX25	sorting nexin 25	0.59	0.63	0.59	0.82	0.51	0.63
8177955	MICB	MHC class I polypeptide-related sequence B	0.61	0.61	0.7	0.58	0.68	0.67
8130211	SYNE1	spectrin repeat containing, nuclear envelope 1	0.6	0.63	0.53	0.7	0.63	0.67
8011415	P2RX5	purinergic receptor P2X, ligand-gated ion channel, 5	0.57	0.65	0.67	0.6	0.65	0.69
7966127	SELPLG	selectin P ligand	0.52	0.71	0.5	0.44	0.63	0.79
8130394	RGS17	regulator of G-protein signaling 17	0.67	0.55	0.51	0.43	0.59	0.67
8158424	LRRC8A	leucine rich repeat containing 8 family, member A	0.56	0.67	0.52	0.59	0.64	0.64
7967386	MPHOSPH9	M-phase phosphoprotein 9	0.6	0.63	0.71	0.88	0.55	0.69
7998136	RHBDF1	rhomboid 5 homolog 1 (Drosophila)	0.54	0.68	0.55	0.73	0.72	0.74
8041888	MSH6	mutS homolog 6 (E. coli)	0.71	0.52	0.62	1.01	0.58	0.49
8092640	RFC4	replication factor C (activator 1) 4, 37kDa	0.78	0.45	0.74	0.9	0.68	0.48
7901192	RAD54L	RAD54-like (S. cerevisiae)	0.58	0.65	0.51	0.54	0.58	0.59
7976556	C14orf132	chromosome 14 open reading frame 132	0.63	0.59	0.65	0.61	0.59	0.54
7974198	PPIL5	peptidylprolyl isomerase (cyclophilin)-like 5	0.63	0.6	0.76	0.79	0.7	0.72
8113709	LOX	lysyl oxidase	0.6	0.63	0.86	0.8	0.57	0.61
7960702	CDCA3	cell division cycle associated 3	0.58	0.64	0.59	0.44	0.65	0.68
7990054	UACA	uveal autoantigen with coiled-coil domains and ankyrin repeats	0.65	0.57	0.56	0.71	0.7	0.59
8149865	EBF2	early B-cell factor 2	0.53	0.7	0.58	0.7	0.39	0.55
8117429	HIST1H2BI	histone cluster 1, H2bi	0.66	0.57	0.62	0.55	0.6	0.59
7950641	KCTD14	potassium channel tetramerisation domain containing 14	0.52	0.7	0.4	0.45	0.46	0.64
8057554	CACYBP	calcyclin binding protein	0.69	0.53	0.55	0.65	0.51	0.49
8139488	IGFBP3	insulin-like growth factor binding protein 3	0.65	0.57	0.67	0.72	0.62	0.64
7952179	H2AFX	H2A histone family, member X	0.55	0.67	0.53	0.54	0.6	0.73
7940600	INCENP	inner centromere protein antigens 135/155kDa	0.66	0.56	0.63	0.57	0.59	0.61
7922610	ABL2	v-abl Abelson murine leukemia viral oncogene homolog 2 (arg, Abelson-related gene)	0.62	0.6	0.67	0.64	0.62	0.58
7926239	OPTN	optineurin	0.62	0.6	0.69	0.78	0.62	0.52
8161618	APBA1	amyloid beta (A4) precursor protein-binding, family A, member 1	0.52	0.69	0.61	0.64	0.59	0.63
7987772	EHD4	EH-domain containing 4	0.54	0.68	0.67	0.69	0.59	0.62
8120880	TPBG	trophoblast glycoprotein	0.58	0.63	0.55	0.55	0.59	0.67
8156905	TMEFF1	transmembrane protein with EGF-like and two follistatin-like domains 1	0.54	0.68	0.52	0.5	0.43	0.59
8149250	PRAGMIN	homolog of rat pragma of Rnd2	0.54	0.68	0.58	0.54	0.6	0.78
8083677	SCHIP1	schwannomin interacting protein 1	0.55	0.66	0.59	0.64	0.57	0.44
7901867	USP1	ubiquitin specific peptidase 1	0.6	0.62	0.63	0.81	0.57	0.69
8137526	INSIG1	insulin induced gene 1	0.62	0.59	0.67	0.83	0.61	0.67
8127234	DST	dystonin	0.66	0.56	0.67	0.78	0.61	0.61
8155707	TJP2	tight junction protein 2 (zona occludens 2)	0.55	0.66	0.68	0.95	0.57	0.78
7897236	KCNAB2	potassium voltage-gated channel, shaker-related subfamily, beta member 2	0.57	0.64	0.59	0.62	0.58	0.74
7922846	FAM129A	family with sequence similarity 129, member A	0.55	0.66	0.53	0.65	0.54	0.57
7982294	OTUD7A	OTU domain containing 7A	0.56	0.65	0.66	0.88	0.55	0.86
8037240	PSG1	pregnancy specific beta-1-glycoprotein 1	0.52	0.69	0.48	0.42	0.54	0.52
8103601	DDX60L	DEAD (Asp-Glu-Ala-Asp) box polypeptide 60-like	0.54	0.67	0.75	0.99	0.49	0.65
7939839	PTPRJ	protein tyrosine phosphatase, receptor type, J	0.55	0.66	0.52	0.78	0.51	0.62
8103399	PDGFC	platelet derived growth factor C	0.6	0.61	0.58	0.87	0.64	0.76
8025183	MCOLN1	mucolipin 1	0.56	0.65	0.65	0.66	0.73	0.83
7906863	UAP1	UDP-N-acteylglucosamine pyrophosphorylase 1	0.63	0.58	0.69	0.78	0.63	0.67
8057898	HECW2	HECT, C2 and WW domain containing E3 ubiquitin protein ligase 2	0.57	0.64	0.77	0.91	0.62	0.76
8097256	FGF2	fibroblast growth factor 2 (basic)	0.61	0.6	0.43	0.51	0.55	0.5
8055426	MCM6	minichromosome maintenance complex component 6	0.56	0.65	0.64	0.94	0.57	0.64
8125687	RGL2	ral guanine nucleotide dissociation stimulator-like 2	0.56	0.64	0.65	0.77	0.57	0.63
7909789	TGFB2	transforming growth factor, beta 2	0.59	0.61	1.39	1.63	0.64	0.78
7972674	C13orf27	chromosome 13 open reading frame 27	0.66	0.54	0.71	0.84	0.57	0.52
8157691	SKA2	spindle and kinetochore associated complex subunit 2	0.6	0.61	0.44	0.46	0.54	0.61
7904131	DCLRE1B	DNA cross-link repair 1B (PSO2 homolog, S. cerevisiae)	0.55	0.65	0.58	0.66	0.51	0.75
7937518	TSPAN4	tetraspanin 4	0.6	0.6	0.52	0.52	0.68	0.68
8092849	ATP13A3	ATPase type 13A3	0.6	0.6	0.53	0.58	0.44	0.45
8138977	DPY19L1	dpy-19-like 1 (C. elegans)	0.65	0.55	0.88	1.02	0.39	0.46
7913237	CAMK2N1	calcium/calmodulin-dependent protein kinase II inhibitor 1	0.52	0.69	0.65	0.64	0.7	0.9
7943892	NCAM1	neural cell adhesion molecule 1	0.56	0.64	0.66	0.61	0.61	0.73
8010050	FAM100B	family with sequence similarity 100, member B	0.59	0.61	0.74	0.87	0.63	0.67
7920278	S100A3	S100 calcium binding protein A3	0.61	0.59	0.51	0.48	0.55	0.67
8106784	RASA1	RAS p21 protein activator (GTPase activating protein) 1	0.62	0.58	0.66	0.83	0.61	0.58
8007363	WNK4	WNK lysine deficient protein kinase 4	0.49	0.71	0.49	0.54	0.66	0.9
7938816	ZDHHC13	zinc finger, DHHC-type containing 13	0.57	0.63	0.46	0.52	0.42	0.58
8055688	RND3	Rho family GTPase 3	0.64	0.56	0.61	0.68	0.5	0.56
8022531	NPC1	Niemann-Pick disease, type C1	0.57	0.62	0.76	0.83	0.71	0.78
8146159	AP3M2	adaptor-related protein complex 3, mu 2 subunit	0.52	0.68	0.72	0.98	0.53	0.71
7975459	SIPA1L1	signal-induced proliferation-associated 1 like 1	0.54	0.66	0.59	0.62	0.53	0.62
8010260	BIRC5	baculoviral IAP repeat-containing 5	0.59	0.61	0.62	0.48	0.6	0.58
7938834	NAV2	neuron navigator 2	0.52	0.67	0.53	0.66	0.52	0.71
8032871	DPP9	dipeptidyl-peptidase 9	0.52	0.68	0.56	0.69	0.59	0.69
7974483	KTN1	kinectin 1 (kinesin receptor)	0.69	0.5	0.6	0.83	0.59	0.47
7979698	ATP6V1D	ATPase, H+ transporting, lysosomal 34kDa, V1 subunit D	0.64	0.55	0.58	0.69	0.59	0.54
7973727	KIAA1305	KIAA1305	0.45	0.74	0.63	0.75	0.57	0.95
8157092	TMEM38B	transmembrane protein 38B	0.6	0.59	0.46	0.56	0.49	0.51
8017843	SLC16A6	solute carrier family 16, member 6 (monocarboxylic acid transporter 7)	0.6	0.59	0.59	0.73	0.65	0.48
8173506	ERCC6L	excision repair cross-complementing rodent repair deficiency, complementation group 6-like	0.55	0.64	0.52	0.72	0.61	0.57
7929012	STAMBPL1	STAM binding protein-like 1	0.59	0.61	0.55	0.62	0.48	0.64
8139421	H2AFV	H2A histone family, member V	0.67	0.52	0.57	0.52	0.62	0.54
8143154	DGKI	diacylglycerol kinase, iota	0.58	0.61	0.53	0.6	0.55	0.57
7901054	PLK3	polo-like kinase 3 (Drosophila)	0.54	0.65	0.47	0.53	0.61	0.74
8071981	KIAA1671	KIAA1671	0.52	0.67	0.57	0.5	0.6	0.66
7971590	CAB39L	calcium binding protein 39-like	0.55	0.64	0.68	0.86	0.5	0.6
8147756	BAALC	brain and acute leukemia, cytoplasmic	0.59	0.6	0.49	0.53	0.54	0.46
8149330	CTSB	cathepsin B	0.61	0.58	0.27	0.3	0.6	0.57
7901123	NASP	nuclear autoantigenic sperm protein (histone-binding)	0.61	0.58	0.67	0.87	0.64	0.54
7932584	PRTFDC1	phosphoribosyl transferase domain containing 1	0.6	0.59	0.53	0.66	0.48	0.57
7916282	LRP8	low density lipoprotein receptor-related protein 8, apolipoprotein e receptor	0.6	0.58	0.6	0.67	0.65	0.51
7925457	RGS7	regulator of G-protein signaling 7	0.56	0.63	0.58	0.7	0.6	0.63
7949532	FOSL1	FOS-like antigen 1	0.53	0.66	0.54	0.49	0.52	0.74
8117372	HIST1H2AC	histone cluster 1, H2ac	0.78	0.41	0.75	1.11	0.81	0.45
8054519	LIMS1	LIM and senescent cell antigen-like domains 1	0.59	0.6	0.39	0.56	0.47	0.5
8125818	C6orf1	chromosome 6 open reading frame 1	0.61	0.58	0.75	0.72	0.68	0.8
7934916	CH25H	cholesterol 25-hydroxylase	0.59	0.6	0.56	0.65	0.46	0.59
7998510	CLCN7	chloride channel 7	0.54	0.65	0.65	0.75	0.71	0.74
8055992	ACVR1C	activin A receptor, type IC	0.64	0.55	0.58	0.66	0.43	0.55
8166525	POLA1	polymerase (DNA directed), alpha 1, catalytic subunit	0.57	0.61	0.6	0.75	0.57	0.66
7919669	MTMR11	myotubularin related protein 11	0.53	0.66	0.51	0.7	0.59	0.72
8149774	LOXL2	lysyl oxidase-like 2	0.57	0.61	0.6	0.69	0.53	0.51
8059470	IRS1	insulin receptor substrate 1	0.49	0.69	0.55	0.75	0.5	0.69
7917182	ELTD1	EGF, latrophilin and seven transmembrane domain containing 1	0.55	0.63	0.81	0.87	0.38	0.48
8118963	FANCE	Fanconi anemia, complementation group E	0.56	0.62	0.45	0.36	0.58	0.61
7995258	ZNF267	zinc finger protein 267	0.52	0.66	0.5	0.62	0.44	0.7
7934026	DNA2	DNA replication helicase 2 homolog (yeast)	0.53	0.64	0.63	0.81	0.46	0.54
8144726	TUSC3	tumor suppressor candidate 3	0.61	0.57	0.56	0.7	0.51	0.49
8047127	MYO1B	myosin IB	0.61	0.57	0.61	0.67	0.51	0.45
7950248	FCHSD2	FCH and double SH3 domains 2	0.54	0.63	0.45	0.42	0.56	0.66
8075483	PIK3IP1	phosphoinositide-3-kinase interacting protein 1	0.54	0.63	1.17	1.51	0.82	0.82
7909225	DYRK3	dual-specificity tyrosine-(Y)-phosphorylation regulated kinase 3	0.6	0.58	0.58	0.63	0.58	0.56
7904465	HIST2H2BA	histone cluster 2, H2ba	0.6	0.57	0.52	0.48	0.64	0.68
8174076	GLA	galactosidase, alpha	0.59	0.59	0.8	0.83	0.63	0.63
7993458	C16orf45	chromosome 16 open reading frame 45	0.57	0.6	0.62	0.81	0.66	0.69
8138091	DAGLB	diacylglycerol lipase, beta	0.54	0.63	0.69	0.93	0.65	0.72
8124531	HIST1H3I	histone cluster 1, H3i	0.73	0.44	0.36	0.44	0.75	0.61
8040113	ASAP2	ArfGAP with SH3 domain, ankyrin repeat and PH domain 2	0.58	0.59	0.74	0.81	0.67	0.68
8128867	CDC2L6	cell division cycle 2-like 6 (CDK8-like)	0.54	0.62	0.74	0.79	0.57	0.67
7942527	POLD3	polymerase (DNA-directed), delta 3, accessory subunit	0.56	0.6	0.51	0.59	0.47	0.63
8092578	ETV5	ets variant 5	0.48	0.68	0.55	0.65	0.53	0.78
8111153	MYO10	myosin X	0.57	0.59	0.83	0.87	0.87	0.87
8039491	UBE2S	ubiquitin-conjugating enzyme E2S	0.64	0.53	0.57	0.56	0.66	0.62
8145942	LETM2	leucine zipper-EF-hand containing transmembrane protein 2	0.62	0.55	0.59	0.65	0.57	0.7
8090772	TOPBP1	topoisomerase (DNA) II binding protein 1	0.57	0.59	0.76	0.92	0.56	0.67
7981161	C14orf49	chromosome 14 open reading frame 49	0.52	0.64	0.66	0.84	0.54	0.63
7976812	SNORD113-4	small nucleolar RNA, C/D box 113-4	0.55	0.61	0.8	0.99	0.79	0.81
8149749	TNFRSF10D	tumor necrosis factor receptor superfamily, member 10d, decoy with truncated death domain	0.52	0.65	0.65	0.79	0.74	0.87
7930139	TRIM8	tripartite motif-containing 8	0.51	0.65	0.63	0.8	0.63	0.77
8097128	EXOSC9	exosome component 9	0.59	0.57	0.67	0.79	0.55	0.67
8117600	HIST1H2BN	histone cluster 1, H2bn	0.61	0.55	0.64	0.36	0.61	0.6
8090433	MGLL	monoglyceride lipase	0.61	0.55	0.36	0.47	0.56	0.59
7983734	TMOD2	tropomodulin 2 (neuronal)	0.56	0.6	0.72	0.84	0.47	0.52
8178955	RGL2	ral guanine nucleotide dissociation stimulator-like 2	0.53	0.63	0.63	0.74	0.54	0.62
8180144	RGL2	ral guanine nucleotide dissociation stimulator-like 2	0.53	0.63	0.63	0.74	0.54	0.62
8101284	PRKG2	protein kinase, cGMP-dependent, type II	0.52	0.64	0.71	0.92	0.45	0.44
8104079	FAT1	FAT tumor suppressor homolog 1 (Drosophila)	0.59	0.56	0.67	0.72	0.66	0.66
8125139	NEU1	sialidase 1 (lysosomal sialidase)	0.59	0.57	0.7	0.88	0.57	0.62
8179851	NEU1	sialidase 1 (lysosomal sialidase)	0.59	0.57	0.7	0.88	0.57	0.62
8138489	CDCA7L	cell division cycle associated 7-like	0.6	0.55	0.76	1.18	0.49	0.49
7963750	CBX5	chromobox homolog 5 (HP1 alpha homolog, Drosophila)	0.52	0.64	0.5	0.56	0.47	0.65
8033912	DNMT1	DNA (cytosine-5-)-methyltransferase 1	0.53	0.62	0.48	0.62	0.5	0.61
8124406	HIST1H2BC	histone cluster 1, H2bc	0.63	0.52	0.78	0.64	0.6	0.55
7962112	CAPRIN2	caprin family member 2	0.54	0.61	0.53	0.65	0.53	0.59
7940561	FEN1	flap structure-specific endonuclease 1	0.65	0.5	0.58	0.39	0.7	0.55
8151824	RAD54B	RAD54 homolog B (S. cerevisiae)	0.56	0.59	0.67	0.92	0.62	0.73
8160238	PSIP1	PC4 and SFRS1 interacting protein 1	0.59	0.56	0.47	0.63	0.48	0.61
8117339	HIST1H3C	histone cluster 1, H3c	0.61	0.54	0.54	0.58	0.65	0.64
8139632	FIGNL1	fidgetin-like 1	0.5	0.64	0.47	0.43	0.56	0.53
7960365	EFCAB4B	EF-hand calcium binding domain 4B	0.56	0.58	0.49	0.59	0.29	0.65
8129418	PTPRK	protein tyrosine phosphatase, receptor type, K	0.57	0.58	0.39	0.48	0.43	0.48
8090823	SLCO2A1	solute carrier organic anion transporter family, member 2A1	0.42	0.72	0.94	0.98	0.74	0.98
8055323	NCKAP5	NCK-associated protein 5	0.58	0.57	0.63	0.6	0.52	0.56
7923991	PLXNA2	plexin A2	0.54	0.6	0.62	0.59	0.65	0.7
8124448	HIST1H4H	histone cluster 1, H4h	0.63	0.51	0.59	0.89	0.6	0.54
7984588	THSD4	thrombospondin, type I, domain containing 4	0.5	0.65	0.53	0.65	0.53	0.57
8003357	FAM38A	family with sequence similarity 38, member A	0.5	0.65	0.51	0.64	0.51	0.62
8106393	F2R	coagulation factor II (thrombin) receptor	0.6	0.54	0.51	0.55	0.48	0.49
8151032	GGH	gamma-glutamyl hydrolase (conjugase, folylpolygammaglutamyl hydrolase)	0.59	0.56	0.56	0.88	0.5	0.44
7920697	GBA	glucosidase, beta; acid (includes glucosylceramidase)	0.5	0.64	0.45	0.4	0.57	0.71
8110032	C5orf41	chromosome 5 open reading frame 41	0.56	0.58	0.41	0.48	0.56	0.73
8002762	RFWD3	ring finger and WD repeat domain 3	0.51	0.63	0.55	0.66	0.47	0.65
7900792	PTPRF	protein tyrosine phosphatase, receptor type, F	0.51	0.63	0.5	0.6	0.49	0.52
7908543	NEK7	NIMA (never in mitosis gene a)-related kinase 7	0.57	0.57	0.42	0.42	0.39	0.39
8107307	CAMK4	calcium/calmodulin-dependent protein kinase IV	0.56	0.58	0.38	0.49	0.51	0.5
7957737	TMPO	thymopoietin	0.6	0.54	0.36	0.63	0.41	0.45
7955063	TMEM106C	transmembrane protein 106C	0.63	0.51	0.44	0.42	0.56	0.5
7939767	MADD	MAP-kinase activating death domain	0.49	0.65	0.58	0.67	0.54	0.6
7930299	C10orf78	chromosome 10 open reading frame 78	0.58	0.56	0.56	0.47	0.42	0.46
8124806	NRM	nurim (nuclear envelope membrane protein)	0.51	0.63	0.47	0.54	0.52	0.62
8086880	CDC25A	cell division cycle 25 homolog A (S. pombe)	0.61	0.52	0.51	0.49	0.51	0.44
8131631	HDAC9	histone deacetylase 9	0.52	0.61	0.56	0.6	0.55	0.6
8060850	BMP2	bone morphogenetic protein 2	0.6	0.54	0.69	0.65	0.73	0.71
8059905	COL6A3	collagen, type VI, alpha 3	0.61	0.52	0.7	0.75	0.5	0.45
8124166	MBOAT1	membrane bound O-acyltransferase domain containing 1	0.54	0.59	0.63	0.91	0.55	0.57
7970763	FLT1	fms-related tyrosine kinase 1 (vascular endothelial growth factor/vascular permeability factor receptor)	0.57	0.56	0.58	0.55	0.53	0.59
8030007	EMP3	epithelial membrane protein 3	0.55	0.59	0.54	0.55	0.52	0.55
8068898	HIST1H2BK	histone cluster 1, H2bk	0.61	0.52	0.77	0.66	0.63	0.62
7984813	ISLR	immunoglobulin superfamily containing leucine-rich repeat	0.54	0.59	0.53	0.54	0.69	0.85
8166632	GK	glycerol kinase	0.54	0.58	0.48	0.48	0.45	0.52
8121911	C6orf173	chromosome 6 open reading frame 173	0.55	0.57	0.48	0.99	0.67	0.66
8049044	ARMC9	armadillo repeat containing 9	0.53	0.59	0.61	0.56	0.48	0.53
7932132	FRMD4A	FERM domain containing 4A	0.51	0.62	0.6	0.59	0.47	0.5
8059186	PTPRN	protein tyrosine phosphatase, receptor type, N	0.47	0.66	0.38	0.42	0.47	0.63
7992967	VASN	vasorin	0.53	0.59	0.52	0.65	0.64	0.63
8140151	RFC2	replication factor C (activator 1) 2, 40kDa	0.53	0.6	0.65	0.66	0.57	0.6
8135392	HBP1	HMG-box transcription factor 1	0.55	0.57	0.64	0.86	0.52	0.59
8117368	HIST1H4C	histone cluster 1, H4c	0.87	0.25	0.55	0.8	0.9	0.3
8073766	RIBC2	RIB43A domain with coiled-coils 2	0.62	0.51	0.64	0.63	0.52	0.56
8120411	PRIM2	primase, DNA, polypeptide 2 (58kDa)	0.51	0.61	0.56	0.6	0.5	0.5
7981525	CDCA4	cell division cycle associated 4	0.56	0.56	0.54	0.58	0.58	0.41
7970844	KATNAL1	katanin p60 subunit A-like 1	0.57	0.55	0.39	0.58	0.56	0.52
7929750	ENTPD7	ectonucleoside triphosphate diphosphohydrolase 7	0.51	0.61	0.44	0.47	0.4	0.48
8172425	SLC38A5	solute carrier family 38, member 5	0.49	0.63	0.55	0.64	0.52	0.61
7925876	PFKP	phosphofructokinase, platelet	0.6	0.52	0.53	0.62	0.51	0.52
8088371	DNASE1L3	deoxyribonuclease I-like 3	0.5	0.61	0.45	0.59	0.43	0.51
8100251	FRYL	FRY-like	0.51	0.61	0.68	0.94	0.5	0.6
7945040	HYLS1	hydrolethalus syndrome 1	0.6	0.52	0.59	0.63	0.49	0.61
8113790	MARCH3	membrane-associated ring finger (C3HC4) 3	0.55	0.56	0.46	0.53	0.45	0.43
8047174	SLC39A10	solute carrier family 39 (zinc transporter), member 10	0.57	0.55	0.88	1.13	0.47	0.66
8053417	CAPG	capping protein (actin filament), gelsolin-like	0.54	0.58	0.56	0.58	0.61	0.51
8111960	C5orf34	chromosome 5 open reading frame 34	0.61	0.5	0.57	0.77	0.53	0.65
8045247	PLEKHB2	pleckstrin homology domain containing, family B (evectins) member 2	0.6	0.52	0.7	0.85	0.64	0.56
8149324	FAM167A	family with sequence similarity 167, member A	0.47	0.64	0.52	0.55	0.56	0.7
8095110	KIT	v-kit Hardy-Zuckerman 4 feline sarcoma viral oncogene homolog	0.53	0.58	0.47	0.54	0.38	0.41
7944530	OAF	OAF homolog (Drosophila)	0.5	0.62	0.55	0.5	0.57	0.59
8146863	SULF1	sulfatase 1	0.54	0.57	0.39	0.43	0.92	1.03
8174103	GK	glycerol kinase	0.53	0.58	0.37	0.58	0.41	0.52
8010915	FAM101B	family with sequence similarity 101, member B	0.48	0.63	0.65	0.62	0.49	0.63
8163063	CTNNAL1	catenin (cadherin-associated protein), alpha-like 1	0.59	0.52	0.94	1.14	0.59	0.58
8101828	TSPAN5	tetraspanin 5	0.53	0.58	0.76	1.04	0.48	0.5
8175288	MOSPD1	motile sperm domain containing 1	0.56	0.55	0.75	0.89	0.52	0.64
7911017	SDCCAG8	serologically defined colon cancer antigen 8	0.57	0.54	0.59	0.85	0.42	0.43
7983228	MAP1A	microtubule-associated protein 1A	0.5	0.61	0.41	0.44	0.53	0.67
8118682	PHF1	PHD finger protein 1	0.41	0.69	0.42	0.59	0.45	0.63
8140967	SAMD9	sterile alpha motif domain containing 9	0.53	0.57	0.69	0.79	0.56	0.62
8115851	STC2	stanniocalcin 2	0.57	0.53	1.11	1.31	0.78	0.66
8024843	CHAF1A	chromatin assembly factor 1, subunit A (p150)	0.54	0.56	0.57	0.53	0.52	0.74
7976160	TDP1	tyrosyl-DNA phosphodiesterase 1	0.52	0.58	0.5	0.64	0.46	0.54
8015412	JUP	junction plakoglobin	0.5	0.6	0.6	0.74	0.56	0.65
8043244	ATOH8	atonal homolog 8 (Drosophila)	0.54	0.56	0.72	0.84	0.72	0.73
8115144	ARSI	arylsulfatase family, member I	0.48	0.61	0.53	0.55	0.51	0.46
8131996	CREB5	cAMP responsive element binding protein 5	0.52	0.58	0.59	0.49	0.55	0.64
7969204	WDFY2	WD repeat and FYVE domain containing 2	0.48	0.61	0.55	0.53	0.53	0.54
8052669	SERTAD2	SERTA domain containing 2	0.49	0.61	0.6	0.69	0.53	0.72
8112260	DEPDC1B	DEP domain containing 1B	0.54	0.56	0.49	0.61	0.57	0.55
8124510	HIST1H2BL	histone cluster 1, H2bl	0.56	0.53	0.52	0.51	0.56	0.48
8164200	ANGPTL2	angiopoietin-like 2	0.45	0.63	0.41	0.43	0.41	0.57
8090193	HEG1	HEG homolog 1 (zebrafish)	0.55	0.54	0.66	0.66	0.57	0.58
8058695	BARD1	BRCA1 associated RING domain 1	0.55	0.54	0.47	0.74	0.5	0.47
8085138	OXTR	oxytocin receptor	0.52	0.57	0.24	0.29	0.52	0.41
8041225	EHD3	EH-domain containing 3	0.45	0.64	0.62	0.78	0.78	0.87
8124524	HIST1H2AK	histone cluster 1, H2ak	0.61	0.48	0.54	0.56	0.53	0.62
8100870	ADAMTS3	ADAM metallopeptidase with thrombospondin type 1 motif, 3	0.54	0.55	0.53	0.6	0.54	0.63
7945014	CHEK1	CHK1 checkpoint homolog (S. pombe)	0.54	0.55	0.39	0.41	0.43	0.51
8117382	HIST1H2BD	histone cluster 1, H2bd	0.56	0.53	0.65	0.64	0.52	0.61
8124440	HIST1H3G	histone cluster 1, H3g	0.57	0.52	0.62	0.47	0.65	0.57
7970831	UBL3	ubiquitin-like 3	0.57	0.51	0.6	0.88	0.57	0.53
7980438	SPTLC2	serine palmitoyltransferase, long chain base subunit 2	0.58	0.51	0.5	0.66	0.67	0.49
8115732	UNQ9374	VCEW9374	0.49	0.6	0.52	0.5	0.55	0.47
7986092	FURIN	furin (paired basic amino acid cleaving enzyme)	0.5	0.58	0.62	0.65	0.49	0.6
8049657	ASB1	ankyrin repeat and SOCS box-containing 1	0.52	0.57	0.4	0.61	0.49	0.6
8152453	TRPS1	trichorhinophalangeal syndrome I	0.52	0.56	0.8	1.01	0.58	0.66
8168424	SLC16A2	solute carrier family 16, member 2 (monocarboxylic acid transporter 8)	0.4	0.68	0.47	0.51	0.55	0.91
8076497	A4GALT	alpha 1,4-galactosyltransferase	0.54	0.54	0.65	0.67	0.56	0.64
8178399	NRM	nurim (nuclear envelope membrane protein)	0.48	0.6	0.44	0.47	0.52	0.59
8179683	NRM	nurim (nuclear envelope membrane protein)	0.48	0.6	0.44	0.47	0.52	0.59
8122982	ZDHHC14	zinc finger, DHHC-type containing 14	0.62	0.46	0.65	0.86	0.58	0.46
7971311	ENOX1	ecto-NOX disulfide-thiol exchanger 1	0.44	0.64	0.55	0.67	0.54	0.64
7936918	C10orf122	chromosome 10 open reading frame 122	0.51	0.57	0.51	0.58	0.51	0.62
8120362	BEND6	BEN domain containing 6	0.47	0.6	0.64	0.73	0.47	0.6
8122637	SASH1	SAM and SH3 domain containing 1	0.53	0.55	0.64	0.62	0.51	0.58
8114572	HBEGF	heparin-binding EGF-like growth factor	0.63	0.44	0.54	0.6	0.63	0.52
7949971	CPT1A	carnitine palmitoyltransferase 1A (liver)	0.55	0.53	0.48	0.77	0.68	0.62
8060854	PLCB1	phospholipase C, beta 1 (phosphoinositide-specific)	0.48	0.59	0.49	0.59	0.39	0.51
7964484	B4GALNT1	beta-1,4-N-acetyl-galactosaminyl transferase 1	0.44	0.64	0.45	0.5	0.53	0.73
7932326	CUBN	cubilin (intrinsic factor-cobalamin receptor)	0.49	0.58	0.51	0.55	0.49	0.54
7988921	MYO5A	myosin VA (heavy chain 12, myoxin)	0.53	0.54	0.48	0.77	0.62	0.68
7954065	GPRC5A	G protein-coupled receptor, family C, group 5, member A	0.48	0.59	0.46	0.41	0.51	0.55
7980744	RPS6KA5	ribosomal protein S6 kinase, 90kDa, polypeptide 5	0.51	0.56	0.49	0.69	0.49	0.56
8160771	KIF24	kinesin family member 24	0.51	0.55	0.55	0.55	0.56	0.63
7998886	PKMYT1	protein kinase, membrane associated tyrosine/threonine 1	0.53	0.53	0.42	0.35	0.53	0.38
7964033	ANKRD52	ankyrin repeat domain 52	0.49	0.57	0.47	0.52	0.46	0.54
8084891	FAM43A	family with sequence similarity 43, member A	0.52	0.55	0.63	0.82	0.68	0.68
8167763	TSPYL2	TSPY-like 2	0.5	0.56	0.52	0.59	0.57	0.58
7972828	ANKRD10	ankyrin repeat domain 10	0.57	0.49	0.61	0.8	0.53	0.44
8101945	H2AFZ	H2A histone family, member Z	0.64	0.42	0.54	0.56	0.57	0.4
7953351	NCAPD2	non-SMC condensin I complex, subunit D2	0.52	0.54	0.45	0.6	0.48	0.56
7906797	FCRLB	Fc receptor-like B	0.56	0.5	0.51	0.51	0.59	0.42
8087839	WDR51A	WD repeat domain 51A	0.49	0.57	0.55	0.4	0.53	0.48
8160935	FANCG	Fanconi anemia, complementation group G	0.49	0.56	0.58	0.5	0.59	0.6
7918869	NGF	nerve growth factor (beta polypeptide)	0.55	0.5	0.52	0.53	0.56	0.45
8118116	MICB	MHC class I polypeptide-related sequence B	0.51	0.54	0.65	0.58	0.61	0.64
8012958	UBE2S	ubiquitin-conjugating enzyme E2S	0.55	0.51	0.54	0.53	0.64	0.69
8005171	TRPV2	transient receptor potential cation channel, subfamily V, member 2	0.51	0.54	0.49	0.66	0.52	0.51
8088436	C3orf67	chromosome 3 open reading frame 67	0.49	0.56	0.48	0.47	0.5	0.55
8030128	PPP1R15A	protein phosphatase 1, regulatory (inhibitor) subunit 15A	0.52	0.53	0.5	0.54	0.57	0.68
7930487	TECTB	tectorin beta	0.51	0.54	0.58	0.81	0.72	0.56
8126086	TMEM217	transmembrane protein 217	0.55	0.5	0.54	0.53	0.56	0.53
8169240	PRPS1	phosphoribosyl pyrophosphate synthetase 1	0.58	0.47	0.83	0.95	0.61	0.6
8102371	C4orf21	chromosome 4 open reading frame 21	0.54	0.5	0.47	0.51	0.55	0.6
8058849	MARCH4	membrane-associated ring finger (C3HC4) 4	0.42	0.63	0.27	0.31	0.31	0.42
8164217	FAM129B	family with sequence similarity 129, member B	0.49	0.55	0.48	0.53	0.59	0.65
7982366	SCG5	secretogranin V (7B2 protein)	0.52	0.53	0.27	0.46	0.33	0.43
7953532	ENO2	enolase 2 (gamma, neuronal)	0.47	0.58	0.52	0.79	0.65	0.68
8115490	ADAM19	ADAM metallopeptidase domain 19 (meltrin beta)	0.49	0.56	0.58	0.68	0.32	0.32
8041820	SOCS5	suppressor of cytokine signaling 5	0.49	0.56	0.57	0.66	0.48	0.51
7944913	CCDC15	coiled-coil domain containing 15	0.51	0.54	0.48	0.47	0.53	0.57
7963280	SMAGP	small trans-membrane and glycosylated protein	0.48	0.56	0.54	0.5	0.44	0.52
8026051	RNASEH2A	ribonuclease H2, subunit A	0.54	0.51	0.59	0.57	0.49	0.51
8098604	ANKRD37	ankyrin repeat domain 37	0.6	0.44	0.58	0.68	0.7	0.64
8149927	CLU	clusterin	0.51	0.53	0.46	0.55	0.59	0.59
8076307	RANGAP1	Ran GTPase activating protein 1	0.52	0.52	0.61	0.61	0.62	0.64
8157264	SLC31A2	solute carrier family 31 (copper transporters), member 2	0.47	0.57	0.63	0.66	0.6	0.63
8088866	CNTN3	contactin 3 (plasmacytoma associated)	0.6	0.44	0.86	0.99	0.64	0.81
8162601	ZNF367	zinc finger protein 367	0.55	0.49	0.54	0.49	0.52	0.49
8148476	DENND3	DENN/MADD domain containing 3	0.52	0.52	0.57	0.61	0.62	0.58
7968370	B3GALTL	beta 1,3-galactosyltransferase-like	0.54	0.5	0.82	1	0.58	0.59
7924712	LIN9	lin-9 homolog (C. elegans)	0.57	0.47	0.46	0.57	0.51	0.54
8141016	TFPI2	tissue factor pathway inhibitor 2	0.53	0.51	0.44	0.5	0.36	0.47
8129953	HIVEP2	human immunodeficiency virus type I enhancer binding protein 2	0.49	0.55	0.52	0.63	0.53	0.63
8022996	KIAA1632	KIAA1632	0.51	0.53	0.51	0.68	0.49	0.51
8123080	SYTL3	synaptotagmin-like 3	0.5	0.54	0.49	0.48	0.45	0.43
8122860	MYCT1	myc target 1	0.52	0.52	0.54	0.56	0.59	0.63
8117334	HIST1H4A	histone cluster 1, H4a	0.54	0.5	0.53	0.58	0.61	0.51
7959807	TMEM132B	transmembrane protein 132B	0.52	0.52	0.51	0.66	0.44	0.5
8082350	MCM2	minichromosome maintenance complex component 2	0.52	0.51	0.56	0.49	0.64	0.54
7933469	ARHGAP22	Rho GTPase activating protein 22	0.52	0.52	0.56	0.62	0.56	0.49
7928882	C10orf116	chromosome 10 open reading frame 116	0.55	0.48	0.49	0.54	0.49	0.45
7947425	CD59	CD59 molecule, complement regulatory protein	0.52	0.51	0.6	0.63	0.54	0.49
8061129	C20orf72	chromosome 20 open reading frame 72	0.55	0.48	0.53	0.75	0.51	0.67
8077786	IRAK2	interleukin-1 receptor-associated kinase 2	0.48	0.55	0.49	0.57	0.49	0.54
8001197	NETO2	neuropilin (NRP) and tolloid (TLL)-like 2	0.4	0.63	0.76	0.76	0.39	0.62
8085867	NEK10	NIMA (never in mitosis gene a)- related kinase 10	0.48	0.55	0.51	0.69	0.5	0.54
8119016	MAPK13	mitogen-activated protein kinase 13	0.52	0.51	0.55	0.63	0.58	0.51
8044793	STEAP3	STEAP family member 3	0.51	0.52	0.57	0.65	0.51	0.59
7909730	KCNK2	potassium channel, subfamily K, member 2	0.47	0.56	0.84	0.92	0.42	0.47
8064844	PCNA	proliferating cell nuclear antigen	0.56	0.47	0.57	0.77	0.64	0.61
8167449	PLP2	proteolipid protein 2 (colonic epithelium-enriched)	0.48	0.54	0.48	0.54	0.51	0.59
7930304	GSTO1	glutathione S-transferase omega 1	0.57	0.46	0.7	0.65	0.49	0.35
7971104	TRPC4	transient receptor potential cation channel, subfamily C, member 4	0.48	0.54	0.5	0.57	0.41	0.49
7963631	RARG	retinoic acid receptor, gamma	0.53	0.49	0.55	0.68	0.52	0.62
8140668	SEMA3A	sema domain, immunoglobulin domain (Ig), short basic domain, secreted, (semaphorin) 3A	0.48	0.55	0.64	0.87	0.32	0.35
8101952	DDIT4L	DNA-damage-inducible transcript 4-like	0.54	0.48	0.51	0.4	0.59	0.46
7990839	STARD5	StAR-related lipid transfer (START) domain containing 5	0.46	0.56	0.75	0.76	0.46	0.59
8140686	SEMA3D	sema domain, immunoglobulin domain (Ig), short basic domain, secreted, (semaphorin) 3D	0.53	0.49	0.58	0.74	0.5	0.39
7976560	BDKRB2	bradykinin receptor B2	0.47	0.55	0.62	0.58	0.47	0.39
8103822	VEGFC	vascular endothelial growth factor C	0.48	0.54	0.46	0.65	0.53	0.68
8046726	SSFA2	sperm specific antigen 2	0.51	0.51	0.46	0.5	0.48	0.51
8115594	C1QTNF2	C1q and tumor necrosis factor related protein 2	0.51	0.51	0.5	0.39	0.52	0.54
8064790	RASSF2	Ras association (RalGDS/AF-6) domain family member 2	0.46	0.56	0.46	0.53	0.57	0.64
8041867	MSH2	mutS homolog 2, colon cancer, nonpolyposis type 1 (E. coli)	0.48	0.53	0.48	0.69	0.58	0.53
8127778	FAM46A	family with sequence similarity 46, member A	0.53	0.49	0.44	0.55	0.52	0.48
7914667	CSMD2	CUB and Sushi multiple domains 2	0.47	0.54	0.53	0.55	0.52	0.5
8017133	SKA2	spindle and kinetochore associated complex subunit 2	0.49	0.53	0.41	0.37	0.61	0.51
7955736	ESPL1	extra spindle pole bodies homolog 1 (S. cerevisiae)	0.55	0.46	0.51	0.39	0.5	0.48
8156770	GALNT12	UDP-N-acetyl-alpha-D-galactosamine:polypeptide N-acetylgalactosaminyltransferase 12 (GalNAc-T12)	0.45	0.56	0.25	0.35	0.34	0.38
8128123	RRAGD	Ras-related GTP binding D	0.48	0.53	0.61	0.64	0.46	0.55
8003263	ZCCHC14	zinc finger, CCHC domain containing 14	0.45	0.56	0.46	0.48	0.42	0.61
8043945	MAP4K4	mitogen-activated protein kinase kinase kinase kinase 4	0.5	0.51	0.51	0.58	0.51	0.54
7955694	IGFBP6	insulin-like growth factor binding protein 6	0.54	0.46	0.42	0.49	0.8	0.63
8049487	MLPH	melanophilin	0.43	0.57	0.61	0.54	0.48	0.62
8155200	CCIN	calicin	0.57	0.43	0.48	0.47	0.58	0.61
7991777	C4orf46	chromosome 4 open reading frame 46	0.45	0.55	0.35	0.21	0.3	0.53
8114814	NR3C1	nuclear receptor subfamily 3, group C, member 1 (glucocorticoid receptor)	0.52	0.48	0.62	0.66	0.56	0.58
7928429	PLAU	plasminogen activator, urokinase	0.51	0.49	0.53	0.57	0.43	0.48
8079153	ABHD5	abhydrolase domain containing 5	0.53	0.46	0.65	0.84	0.46	0.48
7965573	NTN4	netrin 4	0.48	0.51	0.47	0.5	0.39	0.47
8109484	KIF4B	kinesin family member 4B	0.46	0.54	0.52	0.52	0.51	0.48
8003503	FANCA	Fanconi anemia, complementation group A	0.48	0.52	0.44	0.48	0.49	0.46
8117535	HIST1H2AG	histone cluster 1, H2ag	0.54	0.45	0.52	0.45	0.6	0.52
7970864	HSPH1	heat shock 105kDa/110kDa protein 1	0.52	0.48	0.51	0.6	0.45	0.49
8171381	FANCB	Fanconi anemia, complementation group B	0.42	0.57	0.43	0.53	0.42	0.49
8114658	DIAPH1	diaphanous homolog 1 (Drosophila)	0.44	0.55	0.45	0.62	0.4	0.51
8172876	SMC1A	structural maintenance of chromosomes 1A	0.45	0.54	0.34	0.5	0.45	0.51
7902913	CDC7	cell division cycle 7 homolog (S. cerevisiae)	0.54	0.45	0.51	0.43	0.53	0.56
8140113	STX1A	syntaxin 1A (brain)	0.43	0.56	0.58	0.59	0.51	0.51
8024391	DOT1L	DOT1-like, histone H3 methyltransferase (S. cerevisiae)	0.45	0.54	0.49	0.63	0.44	0.58
8138613	OSBPL3	oxysterol binding protein-like 3	0.5	0.49	0.47	0.66	0.58	0.61
7947189	CCDC34	coiled-coil domain containing 34	0.48	0.51	0.45	0.56	0.56	0.64
8171172	MXRA5	matrix-remodelling associated 5	0.46	0.53	0.39	0.43	0.67	0.77
8173825	RPS6KA6	ribosomal protein S6 kinase, 90kDa, polypeptide 6	0.52	0.47	0.63	0.56	0.41	0.55
7965359	ATP2B1	ATPase, Ca++ transporting, plasma membrane 1	0.47	0.51	0.47	0.7	0.45	0.54
8037005	TGFB1	transforming growth factor, beta 1	0.47	0.52	0.47	0.62	0.43	0.48
8161255	SHB	Src homology 2 domain containing adaptor protein B	0.48	0.51	0.53	0.5	0.55	0.58
8023220	SMAD7	SMAD family member 7	0.4	0.58	0.36	0.56	0.41	0.58
7976292	RIN3	Ras and Rab interactor 3	0.42	0.56	0.46	0.48	0.43	0.52
8113981	P4HA2	prolyl 4-hydroxylase, alpha polypeptide II	0.5	0.48	0.65	0.67	0.46	0.47
8059680	HTR2B	5-hydroxytryptamine (serotonin) receptor 2B	0.44	0.54	0.63	0.71	0.31	0.34
8095574	DCK	deoxycytidine kinase	0.47	0.51	0.49	0.58	0.43	0.51
8117608	HIST1H2AL	histone cluster 1, H2al	0.48	0.5	0.56	0.51	0.57	0.48
7987636	OIP5	Opa interacting protein 5	0.47	0.51	0.5	0.62	0.48	0.56
8105842	CENPH	centromere protein H	0.48	0.5	0.48	0.47	0.48	0.58
7905079	HIST2H2AA3	histone cluster 2, H2aa3	0.57	0.41	0.64	0.74	0.64	0.5
7919619	HIST2H2AA3	histone cluster 2, H2aa3	0.57	0.41	0.64	0.74	0.64	0.5
8118669	KIFC1	kinesin family member C1	0.52	0.45	0.43	0.34	0.4	0.49
7907183	C1orf112	chromosome 1 open reading frame 112	0.43	0.54	0.47	0.66	0.45	0.6
8007569	C17orf53	chromosome 17 open reading frame 53	0.44	0.53	0.44	0.37	0.49	0.48
8156228	CTSL1	cathepsin L1	0.49	0.48	0.57	0.66	0.39	0.39
7913787	C1orf201	chromosome 1 open reading frame 201	0.44	0.53	0.51	0.61	0.52	0.69
8077851	HRH1	histamine receptor H1	0.46	0.51	0.5	0.49	0.57	0.51
8112803	LHFPL2	lipoma HMGIC fusion partner-like 2	0.46	0.5	0.21	0.21	0.38	0.41
7981514	AHNAK2	AHNAK nucleoprotein 2	0.46	0.5	0.35	0.38	0.4	0.47
8116780	DSP	desmoplakin	0.46	0.51	0.42	0.59	0.53	0.57
8093539	WHSC1	Wolf-Hirschhorn syndrome candidate 1	0.46	0.5	0.46	0.54	0.49	0.52
7974372	GPR137C	G protein-coupled receptor 137C	0.42	0.54	0.43	0.46	0.47	0.61
7992594	CCNF	cyclin F	0.44	0.52	0.49	0.49	0.42	0.51
8017210	AP1S2	adaptor-related protein complex 1, sigma 2 subunit	0.47	0.49	0.49	0.56	0.42	0.47
7962487	RACGAP1P // RACGAP1P // RACGAP1P // RACGAP1P // RACGAP1P // RACGAP1P // RACGAP1P // RACGAP1P // RACGAP1P	Rac GTPase activating protein 1 pseudogene // Rac GTPase activating protein 1 pseudogene // Rac GTPase activating protein 1 pseudogene // Rac GTPase activating protein 1 pseudogene // Rac GTPase activating protein 1 pseudogene // Rac GTPase activating protein 1 pseudogene // Rac GTPase activating protein 1 pseudogene // Rac GTPase activating protein 1 pseudogene // Rac GTPase activating protein 1…	0.48	0.48	0.58	0.6	0.48	0.51
8021645	SERPINB10	serpin peptidase inhibitor, clade B (ovalbumin), member 10	0.44	0.52	0.46	0.51	0.46	0.61
8084423	PSMD2	proteasome (prosome, macropain) 26S subunit, non-ATPase, 2	0.48	0.47	0.51	0.58	0.51	0.43
7971015	SMAD9	SMAD family member 9	0.44	0.52	0.67	0.7	0.7	0.82
8146130	GINS4	GINS complex subunit 4 (Sld5 homolog)	0.48	0.47	0.52	0.63	0.62	0.5
8132843	HAUS6	HAUS augmin-like complex, subunit 6	0.43	0.53	0.52	0.69	0.49	0.55
7997381	CENPN	centromere protein N	0.47	0.48	0.4	0.51	0.38	0.44
7974316	FRMD6	FERM domain containing 6	0.49	0.47	0.64	0.68	0.42	0.39
7936835	CPXM2	carboxypeptidase X (M14 family), member 2	0.41	0.54	0.33	0.44	0.25	0.36
8066136	RBL1	retinoblastoma-like 1 (p107)	0.47	0.48	0.55	0.82	0.5	0.5
7905154	C1orf51	chromosome 1 open reading frame 51	0.43	0.52	0.55	0.59	0.43	0.69
7967736	POLE	polymerase (DNA directed), epsilon	0.41	0.54	0.5	0.6	0.45	0.53
8156897	C9orf30	chromosome 9 open reading frame 30	0.46	0.49	0.53	0.71	0.4	0.49
8036103	SBSN	suprabasin	0.45	0.5	0.47	0.45	0.56	0.46
8014066	EVI2A	ecotropic viral integration site 2A	0.45	0.5	0.6	0.76	0.4	0.57
7909271	IL24	interleukin 24	0.46	0.49	0.45	0.49	0.48	0.48
7964872	PTPRB	protein tyrosine phosphatase, receptor type, B	0.44	0.51	0.4	0.57	0.41	0.5
8116998	JARID2	jumonji, AT rich interactive domain 2	0.44	0.5	0.58	0.64	0.5	0.5
8064976	DNAJC9	DnaJ (Hsp40) homolog, subfamily C, member 9	0.5	0.44	0.48	0.49	0.48	0.52
7908072	LAMC2	laminin, gamma 2	0.41	0.53	0.48	0.6	0.44	0.5
8092707	LEPREL1	leprecan-like 1	0.46	0.48	0.4	0.37	0.34	0.4
8096116	AGPAT9	1-acylglycerol-3-phosphate O-acyltransferase 9	0.47	0.48	0.39	0.53	0.4	0.45
7915529	HYI	hydroxypyruvate isomerase homolog (E. coli)	0.44	0.5	0.38	0.31	0.47	0.53
8040440	GEN1	Gen homolog 1, endonuclease (Drosophila)	0.46	0.48	0.32	0.54	0.36	0.45
7995354	ORC6L	origin recognition complex, subunit 6 like (yeast)	0.47	0.47	0.43	0.43	0.44	0.49
7933707	ZWINT	ZW10 interactor	0.46	0.49	0.46	0.4	0.5	0.49
7980765	GPR68	G protein-coupled receptor 68	0.49	0.45	0.51	0.42	0.52	0.42
8135990	FLNC	filamin C, gamma	0.41	0.53	0.38	0.46	0.48	0.61
8035896	TSHZ3	teashirt zinc finger homeobox 3	0.44	0.49	0.44	0.54	0.41	0.53
8167347	SUV39H1	suppressor of variegation 3-9 homolog 1 (Drosophila)	0.44	0.49	0.52	0.58	0.47	0.54
8059854	ARL4C	ADP-ribosylation factor-like 4C	0.5	0.43	0.5	0.63	0.47	0.52
8175531	CDR1	cerebellar degeneration-related protein 1, 34kDa	0.62	0.31	0.59	1.1	1.01	0.69
7902874	LRRC8C	leucine rich repeat containing 8 family, member C	0.42	0.51	0.41	0.51	0.35	0.42
8100298	OCIAD2	OCIA domain containing 2	0.46	0.47	0.47	0.28	0.53	0.52
8118100	MICA	MHC class I polypeptide-related sequence A	0.45	0.48	0.71	0.78	0.49	0.62
7980496	C14orf145	chromosome 14 open reading frame 145	0.48	0.44	0.53	0.56	0.57	0.62
7939341	CD44	CD44 molecule (Indian blood group)	0.45	0.48	0.48	0.49	0.43	0.51
8103728	HMGB2	high-mobility group box 2	0.45	0.47	0.76	1.06	0.36	0.44
7995697	LPCAT2	lysophosphatidylcholine acyltransferase 2	0.43	0.49	0.37	0.39	0.42	0.5
7916727	ITGB3BP	integrin beta 3 binding protein (beta3-endonexin)	0.46	0.46	0.62	0.88	0.4	0.55
8072678	HMOX1	heme oxygenase (decycling) 1	0.48	0.44	0.49	0.5	0.54	0.55
8070129	DONSON	downstream neighbor of SON	0.42	0.5	0.48	0.55	0.42	0.55
8027002	GDF15	growth differentiation factor 15	0.53	0.39	0.52	0.48	0.72	0.58
8140955	CDK6	cyclin-dependent kinase 6	0.46	0.45	0.3	0.37	0.36	0.37
7990879	EFTUD1	elongation factor Tu GTP binding domain containing 1	0.41	0.51	0.47	0.72	0.37	0.46
7904452	FAM72D	family with sequence similarity 72, member D	0.45	0.47	0.43	0.59	0.42	0.45
8073858	GTSE1	G-2 and S-phase expressed 1	0.52	0.4	0.52	0.36	0.55	0.42
8126382	C6orf132	chromosome 6 open reading frame 132	0.36	0.56	0.48	0.53	0.43	0.6
7909478	C1orf107	chromosome 1 open reading frame 107	0.46	0.45	0.34	0.44	0.47	0.47
8062571	FAM83D	family with sequence similarity 83, member D	0.43	0.49	0.54	0.45	0.63	0.47
8015214	KRTAP2-4	keratin associated protein 2-4	0.46	0.45	0.47	0.37	0.51	0.52
8019574	KRTAP2-4	keratin associated protein 2-4	0.46	0.45	0.47	0.37	0.51	0.52
8102468	PRSS12	protease, serine, 12 (neurotrypsin, motopsin)	0.49	0.41	0.42	0.53	0.45	0.51
7956076	CDK2	cyclin-dependent kinase 2	0.47	0.43	0.42	0.51	0.31	0.46
7925525	CEP170	centrosomal protein 170kDa	0.45	0.46	0.58	0.5	0.45	0.5
7963092	FMNL3	formin-like 3	0.4	0.5	0.49	0.61	0.35	0.43
7985285	ARNT2	aryl-hydrocarbon receptor nuclear translocator 2	0.44	0.46	0.44	0.42	0.48	0.42
8051583	CYP1B1	cytochrome P450, family 1, subfamily B, polypeptide 1	0.44	0.46	0.69	0.79	0.51	0.49
8029006	AXL	AXL receptor tyrosine kinase	0.39	0.51	0.4	0.46	0.45	0.55
7947110	E2F8	E2F transcription factor 8	0.46	0.44	0.39	0.49	0.47	0.39
8065710	E2F1	E2F transcription factor 1	0.5	0.4	0.49	0.31	0.56	0.48
8037236	PSG8	pregnancy specific beta-1-glycoprotein 8	0.39	0.51	0.33	0.79	0.5	0.57
8099524	LDB2	LIM domain binding 2	0.46	0.44	0.5	0.56	0.39	0.42
7964145	TIMELESS	timeless homolog (Drosophila)	0.47	0.43	0.37	0.48	0.45	0.49
8078014	SLC6A6	solute carrier family 6 (neurotransmitter transporter, taurine), member 6	0.43	0.47	0.83	0.98	0.31	0.36
7910022	CNIH3	cornichon homolog 3 (Drosophila)	0.46	0.43	0.47	0.46	0.49	0.52
7903461	NTNG1	netrin G1	0.41	0.49	0.52	0.68	0.43	0.42
8166402	SMS	spermine synthase	0.48	0.41	0.39	0.57	0.4	0.4
8154245	PDCD1LG2	programmed cell death 1 ligand 2	0.43	0.46	0.58	0.68	0.28	0.32
8117330	HIST1H3A	histone cluster 1, H3a	0.5	0.39	0.43	0.62	0.6	0.4
8095680	IL8	interleukin 8	0.43	0.46	0.47	0.59	0.37	0.52
8148304	TRIB1	tribbles homolog 1 (Drosophila)	0.37	0.52	0.48	0.53	0.53	0.52
8039928	FAM72D	family with sequence similarity 72, member D	0.45	0.44	0.41	0.59	0.41	0.42
7954527	ARNTL2	aryl hydrocarbon receptor nuclear translocator-like 2	0.45	0.44	0.48	0.6	0.44	0.48
8122265	TNFAIP3	tumor necrosis factor, alpha-induced protein 3	0.42	0.47	0.33	0.49	0.35	0.42
8148124	MTBP	Mdm2, transformed 3T3 cell double minute 2, p53 binding protein (mouse) binding protein, 104kDa	0.4	0.48	0.46	0.46	0.48	0.38
8068478	CHAF1B	chromatin assembly factor 1, subunit B (p60)	0.4	0.48	0.44	0.48	0.44	0.43
7954559	PPFIBP1	PTPRF interacting protein, binding protein 1 (liprin beta 1)	0.44	0.44	0.53	0.72	0.4	0.46
8097628	HHIP	hedgehog interacting protein	0.46	0.42	0.66	0.49	0.59	0.55
7982712	C15orf23	chromosome 15 open reading frame 23	0.45	0.43	0.49	0.63	0.44	0.48
8124391	HIST1H2AB	histone cluster 1, H2ab	0.46	0.42	0.48	0.64	0.5	0.45
7917255	SSX2IP	synovial sarcoma, X breakpoint 2 interacting protein	0.4	0.48	0.4	0.42	0.45	0.57
8016094	GJC1	gap junction protein, gamma 1, 45kDa	0.41	0.46	0.36	0.63	0.4	0.43
7985555	EFTUD1	elongation factor Tu GTP binding domain containing 1	0.52	0.35	0.39	0.72	0.3	0.33
8114425	CDC25C	cell division cycle 25 homolog C (S. pombe)	0.47	0.4	0.49	0.5	0.52	0.49
8016147	KIF18B	kinesin family member 18B	0.42	0.45	0.38	0.27	0.41	0.43
8107909	SLC22A4	solute carrier family 22 (organic cation/ergothioneine transporter), member 4	0.39	0.48	0.41	0.43	0.46	0.6
7977397	CRIP2	cysteine-rich protein 2	0.48	0.39	0.44	0.39	0.58	0.44
7982938	TYRO3	TYRO3 protein tyrosine kinase	0.39	0.49	0.39	0.6	0.35	0.53
8019737	KPNA2	karyopherin alpha 2 (RAG cohort 1, importin alpha 1)	0.47	0.4	0.38	0.45	0.42	0.42
8015806	ETV4	ets variant 4	0.4	0.47	0.46	0.36	0.39	0.44
8021376	NEDD4L	neural precursor cell expressed, developmentally down-regulated 4-like	0.44	0.43	0.37	0.47	0.38	0.39
7936968	ADAM12	ADAM metallopeptidase domain 12	0.45	0.42	0.21	0.24	0.27	0.27
8179238	MICA	MHC class I polypeptide-related sequence A	0.41	0.45	0.71	0.61	0.47	0.59
8009417	KPNA2	karyopherin alpha 2 (RAG cohort 1, importin alpha 1)	0.47	0.4	0.37	0.44	0.42	0.41
7916609	JUN	jun oncogene	0.41	0.46	0.51	0.62	0.32	0.41
7903854	SLC6A17	solute carrier family 6, member 17	0.39	0.47	0.41	0.44	0.49	0.44
7906764	HSPA6	heat shock 70kDa protein 6 (HSP70B')	0.44	0.42	0.52	0.57	0.65	0.5
8028286	SIPA1L3	signal-induced proliferation-associated 1 like 3	0.34	0.53	0.27	0.37	0.34	0.59
8061564	ID1	inhibitor of DNA binding 1, dominant negative helix-loop-helix protein	0.44	0.42	0.73	0.73	0.69	0.7
8106403	F2RL1	coagulation factor II (thrombin) receptor-like 1	0.45	0.41	0.47	0.37	0.47	0.48
8012403	AURKB	aurora kinase B	0.47	0.39	0.47	0.34	0.49	0.45
7997504	CDH13	cadherin 13, H-cadherin (heart)	0.42	0.44	0.48	0.51	0.48	0.46
7952309	BLID	BH3-like motif containing, cell death inducer	0.44	0.42	0.24	0.39	0.31	0.45
8043036	DHFR	dihydrofolate reductase	0.39	0.47	0.41	0.39	0.37	0.49
8023497	ATP8B1	ATPase, class I, type 8B, member 1	0.42	0.43	0.43	0.46	0.3	0.31
8124416	HIST1H3D	histone cluster 1, H3d	0.44	0.41	0.43	0.41	0.5	0.47
8096385	HERC3	hect domain and RLD 3	0.39	0.47	0.38	0.48	0.37	0.49
8089875	POLQ	polymerase (DNA directed), theta	0.42	0.44	0.4	0.52	0.46	0.46
8158183	DNM1	dynamin 1	0.44	0.42	0.31	0.34	0.31	0.35
8019074	NPTX1	neuronal pentraxin I	0.45	0.4	0.51	0.34	0.54	0.45
7984524	PAQR5	progestin and adipoQ receptor family member V	0.41	0.44	0.47	0.52	0.39	0.53
7910923	FMN2	formin 2	0.39	0.45	0.42	0.51	0.38	0.51
8023766	RTTN	rotatin	0.38	0.46	0.46	0.61	0.44	0.5
7909146	FAM72D	family with sequence similarity 72, member D	0.42	0.43	0.39	0.55	0.37	0.41
8127031	MCM3	minichromosome maintenance complex component 3	0.41	0.44	0.47	0.61	0.48	0.48
8117426	HIST1H2BH	histone cluster 1, H2bh	0.46	0.38	0.47	0.38	0.42	0.35
7976621	VRK1	vaccinia related kinase 1	0.4	0.44	0.48	0.77	0.38	0.45
8105302	FST	follistatin	0.41	0.43	0.43	0.59	0.4	0.4
8085145	RAD18	RAD18 homolog (S. cerevisiae)	0.39	0.46	0.5	0.61	0.39	0.51
8003844	GSG2	germ cell associated 2 (haspin)	0.39	0.45	0.45	0.35	0.42	0.5
8102389	C4orf21	chromosome 4 open reading frame 21	0.37	0.47	0.4	0.48	0.38	0.47
8145555	SCARA3	scavenger receptor class A, member 3	0.39	0.44	0.39	0.48	0.38	0.37
8006187	ATAD5	ATPase family, AAA domain containing 5	0.43	0.4	0.39	0.53	0.47	0.45
8168463	FGF16	fibroblast growth factor 16	0.44	0.39	0.47	0.45	0.46	0.33
7947199	LGR4	leucine-rich repeat-containing G protein-coupled receptor 4	0.4	0.43	0.35	0.37	0.37	0.39
8015349	KRT19	keratin 19	0.4	0.43	0.41	0.35	0.37	0.47
8117225	GMNN	geminin, DNA replication inhibitor	0.44	0.38	0.43	0.67	0.24	0.43
8035838	ZNF724P	zinc finger protein 724 pseudogene	0.41	0.41	0.44	0.42	0.27	0.2
8163002	KLF4	Kruppel-like factor 4 (gut)	0.43	0.39	0.4	0.55	0.43	0.45
8094301	SLIT2	slit homolog 2 (Drosophila)	0.4	0.42	0.3	0.41	0.34	0.32
8112045	ESM1	endothelial cell-specific molecule 1	0.4	0.42	0.39	0.42	0.44	0.35
7994620	KIF22	kinesin family member 22	0.4	0.42	0.43	0.4	0.42	0.46
8122986	SNX9	sorting nexin 9	0.44	0.38	0.48	0.57	0.41	0.35
7979710	PLEK2	pleckstrin 2	0.41	0.4	0.34	0.29	0.29	0.38
7952830	NCAPD3	non-SMC condensin II complex, subunit D3	0.36	0.46	0.4	0.49	0.4	0.5
7984330	ZWILCH	Zwilch, kinetochore associated, homolog (Drosophila)	0.4	0.42	0.44	0.64	0.37	0.52
7955195	TROAP	trophinin associated protein (tastin)	0.44	0.38	0.44	0.3	0.37	0.4
8107706	LMNB1	lamin B1	0.38	0.44	0.46	0.36	0.49	0.48
7964271	PRIM1	primase, DNA, polypeptide 1 (49kDa)	0.41	0.4	0.41	0.43	0.34	0.44
8075910	RAC2	ras-related C3 botulinum toxin substrate 2 (rho family, small GTP binding protein Rac2)	0.36	0.45	0.28	0.25	0.33	0.49
8162777	GABBR2	gamma-aminobutyric acid (GABA) B receptor, 2	0.36	0.45	0.29	0.33	0.38	0.42
8044574	IL1RN	interleukin 1 receptor antagonist	0.37	0.44	0.4	0.38	0.42	0.38
8003583	KIF22	kinesin family member 22	0.39	0.41	0.43	0.39	0.4	0.45
7926821	MASTL	microtubule associated serine/threonine kinase-like	0.41	0.4	0.33	0.45	0.31	0.39
8129677	SGK1	serum/glucocorticoid regulated kinase 1	0.38	0.43	0.24	0.26	0.37	0.41
8162759	TBC1D2	TBC1 domain family, member 2	0.37	0.44	0.38	0.49	0.57	0.68
8122365	GPR126	G protein-coupled receptor 126	0.39	0.41	0.38	0.57	0.29	0.35
8021623	SERPINB7	serpin peptidase inhibitor, clade B (ovalbumin), member 7	0.4	0.4	0.37	0.55	0.54	0.49
7918657	PTPN22	protein tyrosine phosphatase, non-receptor type 22 (lymphoid)	0.35	0.45	0.51	0.52	0.37	0.54
7958031	C12orf48	chromosome 12 open reading frame 48	0.36	0.44	0.49	0.69	0.37	0.5
8112902	DHFR	dihydrofolate reductase	0.38	0.42	0.36	0.41	0.33	0.42
7972217	SPRY2	sprouty homolog 2 (Drosophila)	0.41	0.39	0.5	0.61	0.32	0.35
7920271	S100A4	S100 calcium binding protein A4	0.5	0.3	0.39	0.63	0.48	0.39
8172280	SLC9A7	solute carrier family 9 (sodium/hydrogen exchanger), member 7	0.33	0.47	0.28	0.37	0.37	0.46
8100347	SCFD2	sec1 family domain containing 2	0.38	0.42	0.32	0.42	0.31	0.43
8086615	LRRC2	leucine rich repeat containing 2	0.34	0.45	0.35	0.48	0.37	0.47
8055952	NR4A2	nuclear receptor subfamily 4, group A, member 2	0.32	0.47	0.54	0.59	0.44	0.61
8044499	SLC20A1	solute carrier family 20 (phosphate transporter), member 1	0.36	0.43	0.34	0.48	0.33	0.41
8040578	CENPO	centromere protein O	0.39	0.4	0.4	0.36	0.35	0.41
8120654	KCNQ5	potassium voltage-gated channel, KQT-like subfamily, member 5	0.42	0.36	0.52	0.53	0.47	0.39
7995552	CYLD	cylindromatosis (turban tumor syndrome)	0.39	0.39	0.48	0.73	0.41	0.44
8156982	SMC2	structural maintenance of chromosomes 2	0.41	0.38	0.38	0.67	0.4	0.35
8117580	HIST1H2AI	histone cluster 1, H2ai	0.35	0.44	0.36	0.53	0.35	0.46
8078272	NR1D2	nuclear receptor subfamily 1, group D, member 2	0.37	0.41	0.5	0.51	0.35	0.39
8040712	CENPA	centromere protein A	0.4	0.38	0.35	0.28	0.36	0.31
7919589	HIST2H3D	histone cluster 2, H3d	0.39	0.39	0.4	0.35	0.43	0.39
7995007	HSD3B7	hydroxy-delta-5-steroid dehydrogenase, 3 beta- and steroid delta-isomerase 7	0.37	0.41	0.46	0.45	0.43	0.5
8103094	NR3C2	nuclear receptor subfamily 3, group C, member 2	0.37	0.41	0.45	0.49	0.38	0.54
8124380	HIST1H1A	histone cluster 1, H1a	0.37	0.4	0.33	0.43	0.37	0.49
8009301	PRKCA	protein kinase C, alpha	0.32	0.45	0.37	0.46	0.33	0.41
8063043	UBE2C	ubiquitin-conjugating enzyme E2C	0.42	0.36	0.37	0.33	0.44	0.5
8093500	TACC3	transforming, acidic coiled-coil containing protein 3	0.35	0.42	0.39	0.37	0.39	0.42
8157216	UGCG	UDP-glucose ceramide glucosyltransferase	0.37	0.41	0.5	0.58	0.3	0.38
8009353	PITPNC1	phosphatidylinositol transfer protein, cytoplasmic 1	0.34	0.43	0.38	0.52	0.37	0.54
8095585	SLC4A4	solute carrier family 4, sodium bicarbonate cotransporter, member 4	0.33	0.44	0.34	0.4	0.32	0.35
8037374	PLAUR	plasminogen activator, urokinase receptor	0.35	0.41	0.42	0.46	0.43	0.47
8179564	KIFC1	kinesin family member C1	0.41	0.36	0.37	0.27	0.32	0.42
8112342	ADAMTS6	ADAM metallopeptidase with thrombospondin type 1 motif, 6	0.38	0.39	0.33	0.4	0.34	0.26
8046380	ITGA6	integrin, alpha 6	0.36	0.4	0.16	0.2	0.23	0.24
7901010	KIF2C	kinesin family member 2C	0.4	0.36	0.32	0.38	0.37	0.34
8108050	TCF7	transcription factor 7 (T-cell specific, HMG-box)	0.39	0.37	0.51	0.27	0.52	0.42
8083569	TIPARP	TCDD-inducible poly(ADP-ribose) polymerase	0.43	0.32	0.57	0.66	0.39	0.39
7914851	CLSPN	claspin homolog (Xenopus laevis)	0.38	0.37	0.36	0.35	0.41	0.36
7963353	KRT81	keratin 81	0.4	0.35	0.4	0.31	0.53	0.5
8068353	SLC5A3	solute carrier family 5 (sodium/myo-inositol cotransporter), member 3	0.38	0.37	0.19	0.23	0.31	0.36
8109830	CCDC99	coiled-coil domain containing 99	0.37	0.38	0.25	0.34	0.23	0.29
7926896	CKS1B	CDC28 protein kinase regulatory subunit 1B	0.39	0.36	0.31	0.38	0.29	0.31
8022640	DHFR // DHFR	dihydrofolate reductase // dihydrofolate reductase	0.37	0.38	0.35	0.34	0.31	0.42
7941214	POLA2	polymerase (DNA directed), alpha 2 (70kD subunit)	0.35	0.39	0.42	0.5	0.46	0.45
8097857	MND1	meiotic nuclear divisions 1 homolog (S. cerevisiae)	0.41	0.33	0.31	0.35	0.3	0.32
7959102	HSPB8	heat shock 22kDa protein 8	0.3	0.45	0.29	0.29	0.34	0.46
8037170	PAFAH1B3	platelet-activating factor acetylhydrolase, isoform Ib, subunit 3 (29kDa)	0.33	0.41	0.35	0.28	0.43	0.49
7985317	KIAA1199	KIAA1199	0.36	0.38	0.25	0.33	0.44	0.4
8121257	PRDM1	PR domain containing 1, with ZNF domain	0.33	0.41	0.43	0.62	0.33	0.46
8059413	DOCK10	dedicator of cytokinesis 10	0.35	0.39	0.26	0.39	0.26	0.33
8120165	CENPQ	centromere protein Q	0.36	0.38	0.45	0.6	0.31	0.41
8021946	COLEC12	collectin sub-family member 12	0.35	0.38	0.37	0.59	0.34	0.27
8021286	C18orf54	chromosome 18 open reading frame 54	0.31	0.42	0.47	0.7	0.34	0.44
8063458	DOK5	docking protein 5	0.32	0.41	0.37	0.45	0.24	0.33
8037267	PSG2	pregnancy specific beta-1-glycoprotein 2	0.31	0.42	0.28	0.54	0.32	0.57
8083709	SMC4	structural maintenance of chromosomes 4	0.37	0.35	0.28	0.29	0.27	0.31
8092055	SLC7A14	solute carrier family 7 (cationic amino acid transporter, y+ system), member 14	0.36	0.35	0.47	0.38	0.35	0.34
8112327	CKS1B	CDC28 protein kinase regulatory subunit 1B	0.38	0.34	0.3	0.35	0.27	0.28
8068583	KCNJ15	potassium inwardly-rectifying channel, subfamily J, member 15	0.32	0.39	0.24	0.27	0.24	0.32
8117589	HIST1H3H	histone cluster 1, H3h	0.48	0.24	0.57	0.64	0.35	0.3
8128329	C6orf167	chromosome 6 open reading frame 167	0.33	0.39	0.36	0.48	0.34	0.38
7938485	MICAL2	microtubule associated monoxygenase, calponin and LIM domain containing 2	0.35	0.36	0.26	0.34	0.31	0.28
8150509	PLAT	plasminogen activator, tissue	0.32	0.39	0.23	0.28	0.43	0.43
7900167	CDCA8	cell division cycle associated 8	0.32	0.39	0.38	0.31	0.37	0.39
8034122	SPC24	SPC24, NDC80 kinetochore complex component, homolog (S. cerevisiae)	0.36	0.35	0.33	0.3	0.38	0.39
8179704	IER3	immediate early response 3	0.34	0.37	0.19	0.21	0.3	0.33
7951297	MMP12	matrix metallopeptidase 12 (macrophage elastase)	0.32	0.38	0.35	0.41	0.33	0.36
7944769	GRAMD1B	GRAM domain containing 1B	0.3	0.4	0.3	0.4	0.33	0.44
8027348	ZNF730	zinc finger protein 730	0.31	0.39	0.24	0.33	0.38	0.41
7897378	PER3	period homolog 3 (Drosophila)	0.29	0.41	0.32	0.39	0.28	0.38
8017651	SMURF2	SMAD specific E3 ubiquitin protein ligase 2	0.33	0.36	0.32	0.39	0.24	0.3
7908351	PLA2G4A	phospholipase A2, group IVA (cytosolic, calcium-dependent)	0.34	0.35	0.32	0.38	0.22	0.32
7973067	NP	nucleoside phosphorylase	0.32	0.37	0.44	0.47	0.35	0.37
8160431	LOC554202	hypothetical LOC554202	0.31	0.38	0.3	0.32	0.18	0.31
8083887	CLDN11	claudin 11	0.33	0.35	0.29	0.36	0.19	0.21
8154512	ADAMTSL1	ADAMTS-like 1	0.33	0.35	0.39	0.41	0.47	0.47
8047288	SGOL2	shugoshin-like 2 (S. pombe)	0.35	0.33	0.35	0.48	0.26	0.34
7983527	SEMA6D	sema domain, transmembrane domain (TM), and cytoplasmic domain, (semaphorin) 6D	0.3	0.37	0.5	0.5	0.42	0.4
8068361	SLC5A3	solute carrier family 5 (sodium/myo-inositol cotransporter), member 3	0.34	0.34	0.1	0.15	0.28	0.31
7919614	HIST2H3A	histone cluster 2, H3a	0.32	0.35	0.37	0.35	0.41	0.35
8104901	IL7R	interleukin 7 receptor	0.32	0.35	1.02	1.21	0.23	0.28
8178435	IER3	immediate early response 3	0.32	0.35	0.18	0.2	0.28	0.32
8145418	CDCA2	cell division cycle associated 2	0.31	0.36	0.26	0.33	0.3	0.26
8068083	C21orf7	chromosome 21 open reading frame 7	0.31	0.36	0.29	0.37	0.33	0.27
7990545	CSPG4	chondroitin sulfate proteoglycan 4	0.27	0.39	0.27	0.34	0.3	0.32
7979281	WDHD1	WD repeat and HMG-box DNA binding protein 1	0.35	0.32	0.32	0.4	0.29	0.33
8067270	APCDD1L	adenomatosis polyposis coli down-regulated 1-like	0.29	0.38	0.29	0.3	0.32	0.4
7907657	RALGPS2	Ral GEF with PH domain and SH3 binding motif 2	0.34	0.33	0.65	0.72	0.26	0.3
8154491	ADAMTSL1	ADAMTS-like 1	0.31	0.35	0.39	0.45	0.45	0.52
8059838	HJURP	Holliday junction recognition protein	0.33	0.33	0.35	0.24	0.33	0.26
8072687	MCM5	minichromosome maintenance complex component 5	0.34	0.32	0.4	0.4	0.32	0.39
7942832	C11orf82	chromosome 11 open reading frame 82	0.31	0.35	0.31	0.41	0.28	0.31
8143663	EZH2	enhancer of zeste homolog 2 (Drosophila)	0.34	0.32	0.34	0.37	0.28	0.38
8129763	FAM54A	family with sequence similarity 54, member A	0.31	0.35	0.35	0.33	0.31	0.37
8124534	HIST1H4L	histone cluster 1, H4l	0.44	0.21	0.43	0.38	0.51	0.25
8152617	HAS2	hyaluronan synthase 2	0.32	0.33	0.29	0.41	0.22	0.24
8149555	PSD3	pleckstrin and Sec7 domain containing 3	0.31	0.34	0.54	0.7	0.29	0.35
8015208	KRTAP2-1	keratin associated protein 2-1	0.31	0.34	0.35	0.23	0.37	0.36
8066074	DSN1	DSN1, MIND kinetochore complex component, homolog (S. cerevisiae)	0.31	0.33	0.37	0.38	0.29	0.37
8152522	ENPP2	ectonucleotide pyrophosphatase/phosphodiesterase 2	0.33	0.32	0.37	0.41	0.25	0.3
8129458	ARHGAP18	Rho GTPase activating protein 18	0.33	0.32	0.37	0.49	0.26	0.3
8045835	GALNT5	UDP-N-acetyl-alpha-D-galactosamine:polypeptide N-acetylgalactosaminyltransferase 5 (GalNAc-T5)	0.3	0.35	0.55	0.81	0.4	0.42
8123104	FNDC1	fibronectin type III domain containing 1	0.26	0.38	0.27	0.32	0.38	0.5
7906786	FCRLA	Fc receptor-like A	0.28	0.36	0.32	0.23	0.25	0.33
8105267	ITGA2	integrin, alpha 2 (CD49B, alpha 2 subunit of VLA-2 receptor)	0.31	0.33	0.17	0.3	0.26	0.38
7923426	UBE2T	ubiquitin-conjugating enzyme E2T (putative)	0.31	0.33	0.25	0.3	0.24	0.3
8015206	KRTAP2-1	keratin associated protein 2-1	0.31	0.33	0.35	0.23	0.37	0.36
7968484	BRCA2	breast cancer 2, early onset	0.31	0.32	0.26	0.37	0.28	0.26
7925452	GREM2	gremlin 2, cysteine knot superfamily, homolog (Xenopus laevis)	0.28	0.35	0.3	0.32	0.33	0.38
8016139	KIF18B	kinesin family member 18B	0.3	0.33	0.34	0.3	0.34	0.35
7968563	RFC3	replication factor C (activator 1) 3, 38kDa	0.27	0.36	0.23	0.36	0.29	0.33
7937915	RRM1	ribonucleotide reductase M1	0.31	0.32	0.35	0.49	0.35	0.42
7923547	CHI3L1	chitinase 3-like 1 (cartilage glycoprotein-39)	0.28	0.35	0.34	0.49	0.18	0.21
8060813	MCM8	minichromosome maintenance complex component 8	0.31	0.31	0.3	0.38	0.27	0.27
7974689	DACT1	dapper, antagonist of beta-catenin, homolog 1 (Xenopus laevis)	0.31	0.32	0.19	0.27	0.33	0.34
7969243	CKAP2	cytoskeleton associated protein 2	0.32	0.3	0.2	0.29	0.27	0.31
8141395	MCM7	minichromosome maintenance complex component 7	0.31	0.31	0.27	0.35	0.23	0.26
7922976	PTGS2	prostaglandin-endoperoxide synthase 2 (prostaglandin G/H synthase and cyclooxygenase)	0.3	0.31	0.29	0.4	0.26	0.36
8092177	NCEH1	neutral cholesterol ester hydrolase 1	0.28	0.33	0.27	0.37	0.3	0.37
8130374	FBXO5	F-box protein 5	0.28	0.33	0.19	0.3	0.19	0.36
7926259	MCM10	minichromosome maintenance complex component 10	0.31	0.3	0.3	0.29	0.34	0.31
7942123	CCND1	cyclin D1	0.31	0.29	0.35	0.4	0.36	0.33
8118734	ITPR3	inositol 1,4,5-triphosphate receptor, type 3	0.27	0.33	0.24	0.34	0.29	0.36
8179228	TCF19	transcription factor 19	0.31	0.3	0.27	0.23	0.33	0.33
8089082	DCBLD2	discoidin, CUB and LCCL domain containing 2	0.27	0.33	0.37	0.43	0.26	0.3
8015187	KRTAP1-1	keratin associated protein 1-1	0.38	0.22	0.42	0.32	0.41	0.4
8117583	HIST1H2AI	histone cluster 1, H2ai	0.33	0.27	0.44	0.56	0.32	0.29
8082846	EPHB1	EPH receptor B1	0.27	0.33	0.27	0.32	0.32	0.35
7919642	HIST2H2AB	histone cluster 2, H2ab	0.32	0.27	0.35	0.44	0.31	0.37
8144153	NCAPG2	non-SMC condensin II complex, subunit G2	0.31	0.28	0.38	0.51	0.33	0.24
8109639	PTTG1	pituitary tumor-transforming 1	0.29	0.3	0.3	0.37	0.27	0.26
8003204	GINS2	GINS complex subunit 2 (Psf2 homolog)	0.36	0.24	0.27	0.25	0.31	0.24
8056222	DPP4	dipeptidyl-peptidase 4	0.28	0.31	0.12	0.18	0.15	0.19
8083941	ECT2	epithelial cell transforming sequence 2 oncogene	0.31	0.27	0.26	0.33	0.34	0.3
7959408	KNTC1	kinetochore associated 1	0.27	0.32	0.28	0.35	0.28	0.31
8015769	BRCA1	breast cancer 1, early onset	0.29	0.3	0.26	0.49	0.32	0.3
8060675	CDC25B	cell division cycle 25 homolog B (S. pombe)	0.25	0.33	0.27	0.36	0.3	0.3
8062766	MYBL2	v-myb myeloblastosis viral oncogene homolog (avian)-like 2	0.3	0.29	0.26	0.22	0.29	0.25
8104234	TRIP13	thyroid hormone receptor interactor 13	0.26	0.32	0.31	0.35	0.21	0.26
8083707	LOC401097	Similar to LOC166075	0.29	0.29	0.28	0.23	0.32	0.32
8156290	CKS2	CDC28 protein kinase regulatory subunit 2	0.31	0.27	0.31	0.35	0.21	0.29
8054344	hCG_1645516	hypothetical protein LOC731220	0.27	0.31	0.3	0.28	0.26	0.31
8142471	WNT2	wingless-type MMTV integration site family member 2	0.32	0.25	0.25	0.24	0.3	0.28
8152668	ATAD2	ATPase family, AAA domain containing 2	0.27	0.3	0.19	0.34	0.23	0.29
7966690	TBX3	T-box 3	0.28	0.29	0.25	0.33	0.27	0.32
8089372	KIAA1524	KIAA1524	0.26	0.3	0.26	0.39	0.23	0.24
8149551	PSD3	pleckstrin and Sec7 domain containing 3	0.3	0.27	0.54	0.58	0.27	0.32
8141768	RASA4	RAS p21 protein activator 4	0.24	0.32	0.27	0.33	0.27	0.37
8118086	TCF19	transcription factor 19	0.29	0.27	0.27	0.24	0.29	0.33
8177947	TCF19	transcription factor 19	0.29	0.27	0.27	0.24	0.29	0.33
7949364	CDCA5	cell division cycle associated 5	0.27	0.28	0.32	0.31	0.25	0.36
7963157	RACGAP1	Rac GTPase activating protein 1	0.25	0.31	0.27	0.39	0.24	0.33
8120967	NT5E	5'-nucleotidase, ecto (CD73)	0.31	0.25	0.32	0.39	0.18	0.17
7964347	TMEM194A	transmembrane protein 194A	0.27	0.29	0.27	0.39	0.25	0.28
8007931	ITGB3	integrin, beta 3 (platelet glycoprotein IIIa, antigen CD61)	0.25	0.3	0.23	0.27	0.16	0.19
7978846	POLE2	polymerase (DNA directed), epsilon 2 (p59 subunit)	0.24	0.32	0.25	0.34	0.23	0.32
8118890	SCUBE3	signal peptide, CUB domain, EGF-like 3	0.21	0.34	0.37	0.47	0.36	0.42
7982792	RAD51	RAD51 homolog (RecA homolog, E. coli) (S. cerevisiae)	0.24	0.31	0.26	0.26	0.24	0.28
8124537	HIST1H3J	histone cluster 1, H3j	0.27	0.28	0.27	0.34	0.29	0.33
8102560	MAD2L1	MAD2 mitotic arrest deficient-like 1 (yeast)	0.26	0.29	0.26	0.34	0.27	0.32
7919591	FAM72D	family with sequence similarity 72, member D	0.28	0.27	0.31	0.51	0.3	0.31
8118794	HMGA1	high mobility group AT-hook 1	0.23	0.32	0.28	0.31	0.28	0.29
7953218	RAD51AP1	RAD51 associated protein 1	0.24	0.3	0.19	0.36	0.21	0.31
8105828	CCNB1	cyclin B1	0.31	0.23	0.25	0.31	0.21	0.26
7906919	RGS4	regulator of G-protein signaling 4	0.26	0.28	0.27	0.3	0.16	0.17
7934570	KCNMA1	potassium large conductance calcium-activated channel, subfamily M, alpha member 1	0.24	0.3	0.19	0.26	0.16	0.22
7924096	NEK2	NIMA (never in mitosis gene a)-related kinase 2	0.29	0.24	0.29	0.25	0.26	0.21
8109712	HMMR	hyaluronan-mediated motility receptor (RHAMM)	0.25	0.29	0.28	0.36	0.28	0.35
7951259	MMP10	matrix metallopeptidase 10 (stromelysin 2)	0.25	0.28	0.3	0.24	0.3	0.28
7968883	C13orf31	chromosome 13 open reading frame 31	0.25	0.28	0.39	0.53	0.22	0.27
8098423	NEIL3	nei endonuclease VIII-like 3 (E. coli)	0.25	0.28	0.26	0.31	0.25	0.3
8014956	NR1D1	nuclear receptor subfamily 1, group D, member 1	0.21	0.32	0.23	0.3	0.22	0.33
8143127	FAM180A	family with sequence similarity 180, member A	0.25	0.27	0.28	0.3	0.39	0.39
8131096	ELFN1	extracellular leucine-rich repeat and fibronectin type III domain containing 1	0.25	0.28	0.28	0.25	0.28	0.34
7957850	GAS2L3	growth arrest-specific 2 like 3	0.26	0.26	0.25	0.25	0.25	0.27
8124394	HIST1H2BB	histone cluster 1, H2bb	0.33	0.19	0.37	0.56	0.33	0.25
8071212	CDC45L	CDC45 cell division cycle 45-like (S. cerevisiae)	0.28	0.23	0.21	0.18	0.26	0.2
7910997	EXO1	exonuclease 1	0.25	0.27	0.25	0.2	0.26	0.29
8141803	RASA4	RAS p21 protein activator 4	0.23	0.29	0.25	0.31	0.25	0.35
8079237	KIF15	kinesin family member 15	0.26	0.25	0.24	0.28	0.23	0.29
7915926	STIL	SCL/TAL1 interrupting locus	0.22	0.29	0.19	0.28	0.23	0.31
8024900	UHRF1	ubiquitin-like with PHD and ring finger domains 1	0.24	0.26	0.23	0.26	0.25	0.26
8077731	FANCD2	Fanconi anemia, complementation group D2	0.25	0.25	0.24	0.3	0.24	0.27
7919612	HIST2H3D	histone cluster 2, H3d	0.25	0.26	0.28	0.26	0.22	0.26
8146357	MCM4	minichromosome maintenance complex component 4	0.27	0.24	0.2	0.27	0.24	0.3
7921033	IQGAP3	IQ motif containing GTPase activating protein 3	0.24	0.26	0.22	0.19	0.22	0.24
7929078	KIF20B	kinesin family member 20B	0.23	0.27	0.19	0.27	0.2	0.22
7956867	HMGA2	high mobility group AT-hook 2	0.25	0.25	0.23	0.29	0.25	0.31
8125234	TNXB	tenascin XB	0.23	0.27	0.22	0.15	0.22	0.23
7965040	PHLDA1	pleckstrin homology-like domain, family A, member 1	0.24	0.26	0.33	0.4	0.23	0.27
8093858	STK32B	serine/threonine kinase 32B	0.24	0.26	0.21	0.24	0.24	0.25
8061471	GINS1	GINS complex subunit 1 (Psf1 homolog)	0.21	0.27	0.21	0.24	0.27	0.27
8168146	KIF4A	kinesin family member 4A	0.24	0.25	0.22	0.11	0.16	0.19
8018849	TK1	thymidine kinase 1, soluble	0.25	0.23	0.23	0.21	0.2	0.21
7986068	BLM	Bloom syndrome, RecQ helicase-like	0.24	0.24	0.23	0.24	0.24	0.22
8144036	XRCC2	X-ray repair complementing defective repair in Chinese hamster cells 2	0.23	0.25	0.2	0.25	0.24	0.23
7898939	NIPAL3	NIPA-like domain containing 3	0.22	0.26	0.32	0.35	0.29	0.3
8102076	CENPE	centromere protein E, 312kDa	0.24	0.25	0.25	0.3	0.26	0.26
7990345	SEMA7A	semaphorin 7A, GPI membrane anchor (John Milton Hagen blood group)	0.2	0.28	0.45	0.54	0.41	0.47
8019857	NDC80	NDC80 homolog, kinetochore complex component (S. cerevisiae)	0.21	0.27	0.21	0.22	0.24	0.21
7939215	C11orf41	chromosome 11 open reading frame 41	0.2	0.28	0.13	0.13	0.18	0.25
8019842	TYMS	thymidylate synthetase	0.27	0.21	0.24	0.31	0.21	0.21
8151686	MMP16	matrix metallopeptidase 16 (membrane-inserted)	0.23	0.25	0.24	0.31	0.26	0.27
7929438	HELLS	helicase, lymphoid-specific	0.23	0.23	0.21	0.27	0.24	0.25
8139270	RASA4	RAS p21 protein activator 4	0.17	0.29	0.21	0.31	0.23	0.4
8085754	SGOL1	shugoshin-like 1 (S. pombe)	0.22	0.23	0.23	0.25	0.21	0.24
8021187	SKA1	spindle and kinetochore associated complex subunit 1	0.23	0.23	0.22	0.25	0.22	0.22
8013671	SPAG5	sperm associated antigen 5	0.21	0.24	0.18	0.22	0.22	0.27
8008237	ITGA3	integrin, alpha 3 (antigen CD49C, alpha 3 subunit of VLA-3 receptor)	0.19	0.27	0.19	0.24	0.14	0.19
7985873	C15orf42	chromosome 15 open reading frame 42	0.24	0.21	0.22	0.18	0.22	0.21
7953291	CD9	CD9 molecule	0.22	0.22	0.24	0.31	0.21	0.21
7983306	WDR76	WD repeat domain 76	0.21	0.23	0.19	0.18	0.21	0.24
8091411	TM4SF1	transmembrane 4 L six family member 1	0.22	0.21	0.3	0.44	0.16	0.18
7945245	NTM	neurotrimin	0.18	0.25	0.13	0.16	0.11	0.17
8138289	ETV1	ets variant 1	0.17	0.26	0.39	0.51	0.26	0.43
8117395	HIST1H2BF	histone cluster 1, H2bf	0.18	0.25	0.24	0.17	0.19	0.25
8019576	KRTAP2-4	keratin associated protein 2-4	0.21	0.22	0.22	0.18	0.24	0.27
8155214	MELK	maternal embryonic leucine zipper kinase	0.22	0.21	0.18	0.3	0.21	0.24
8056572	SPC25	SPC25, NDC80 kinetochore complex component, homolog (S. cerevisiae)	0.21	0.21	0.23	0.24	0.19	0.23
7939237	C11orf41	chromosome 11 open reading frame 41	0.19	0.23	0.16	0.22	0.19	0.2
8089145	ABI3BP	ABI family, member 3 (NESH) binding protein	0.18	0.23	0.17	0.16	0.18	0.29
8067167	AURKA	aurora kinase A	0.2	0.21	0.23	0.29	0.18	0.22
8092839	LRRC15	leucine rich repeat containing 15	0.16	0.25	0.16	0.18	0.2	0.26
8154692	TEK	TEK tyrosine kinase, endothelial	0.19	0.22	0.16	0.2	0.17	0.2
8034772	ASF1B	ASF1 anti-silencing function 1 homolog B (S. cerevisiae)	0.2	0.21	0.2	0.12	0.2	0.14
8103932	MLF1IP	MLF1 interacting protein	0.2	0.2	0.18	0.26	0.22	0.23
8086517	CDCP1	CUB domain containing protein 1	0.21	0.19	0.21	0.17	0.17	0.17
8123006	SYNJ2	synaptojanin 2	0.16	0.24	0.21	0.27	0.17	0.16
8141950	RELN	reelin	0.19	0.21	0.17	0.2	0.14	0.14
7982663	BUB1B	budding uninhibited by benzimidazoles 1 homolog beta (yeast)	0.18	0.21	0.21	0.19	0.19	0.16
8009502	KCNJ2	potassium inwardly-rectifying channel, subfamily J, member 2	0.21	0.19	0.23	0.29	0.23	0.26
7897227	AJAP1	adherens junctions associated protein 1	0.15	0.24	0.13	0.14	0.18	0.22
7916112	RAB3B	RAB3B, member RAS oncogene family	0.17	0.22	0.1	0.1	0.23	0.24
8151684	MMP16	matrix metallopeptidase 16 (membrane-inserted)	0.21	0.18	0.24	0.33	0.24	0.32
8096301	SPP1	secreted phosphoprotein 1	0.2	0.19	0.22	0.22	0.19	0.27
8168794	CENPI	centromere protein I	0.19	0.2	0.17	0.32	0.17	0.22
8096050	FGF5	fibroblast growth factor 5	0.2	0.17	0.18	0.25	0.11	0.15
8154295	IL33	interleukin 33	0.18	0.19	0.18	0.16	0.13	0.14
7906930	NUF2	NUF2, NDC80 kinetochore complex component, homolog (S. cerevisiae)	0.17	0.2	0.17	0.15	0.17	0.18
7916898	DEPDC1	DEP domain containing 1	0.18	0.18	0.16	0.23	0.17	0.15
7966878	CIT	citron (rho-interacting, serine/threonine kinase 21)	0.16	0.2	0.17	0.18	0.19	0.21
7984540	KIF23	kinesin family member 23	0.2	0.17	0.16	0.25	0.14	0.16
7985829	FANCI	Fanconi anemia, complementation group I	0.18	0.18	0.16	0.22	0.16	0.25
8017262	BRIP1	BRCA1 interacting protein C-terminal helicase 1	0.17	0.19	0.15	0.17	0.17	0.15
7923189	KIF14	kinesin family member 14	0.16	0.19	0.14	0.19	0.14	0.17
8040223	RRM2	ribonucleotide reductase M2	0.19	0.16	0.18	0.15	0.16	0.12
8026971	IFI30	interferon, gamma-inducible protein 30	0.16	0.19	0.19	0.2	0.12	0.13
8151871	CCNE2	cyclin E2	0.17	0.18	0.13	0.21	0.14	0.14
7902452	AK5	adenylate kinase 5	0.15	0.19	0.23	0.23	0.1	0.13
8125289	TNXA	tenascin XA pseudogene	0.15	0.19	0.07	0.08	0.13	0.12
7996081	GPR56	G protein-coupled receptor 56	0.13	0.21	0.16	0.17	0.16	0.13
7974404	CDKN3	cyclin-dependent kinase inhibitor 3	0.16	0.18	0.12	0.2	0.12	0.13
7982358	ARHGAP11A	Rho GTPase activating protein 11A	0.18	0.15	0.13	0.21	0.13	0.16
8179935	TNXB	tenascin XB	0.15	0.18	0.08	0.08	0.13	0.12
8135705	KCND2	potassium voltage-gated channel, Shal-related subfamily, member 2	0.15	0.18	0.14	0.26	0.15	0.17
8019588	KRTAP1-5	keratin associated protein 1-5	0.17	0.15	0.22	0.21	0.18	0.2
7900699	CDC20	cell division cycle 20 homolog (S. cerevisiae)	0.14	0.19	0.11	0.17	0.11	0.14
7971866	DIAPH3	diaphanous homolog 3 (Drosophila)	0.15	0.18	0.14	0.16	0.14	0.17
8124527	HIST1H1B	histone cluster 1, H1b	0.14	0.18	0.18	0.19	0.12	0.19
8107100	RGMB	RGM domain family, member B	0.15	0.16	0.19	0.26	0.15	0.17
8102643	CCNA2	cyclin A2	0.15	0.16	0.15	0.17	0.13	0.13
7994109	PLK1	polo-like kinase 1 (Drosophila)	0.15	0.17	0.12	0.11	0.14	0.12
7940147	FAM111B	family with sequence similarity 111, member B	0.15	0.16	0.14	0.19	0.16	0.18
7913869	STMN1	stathmin 1	0.16	0.15	0.14	0.19	0.12	0.16
8054479	MALL	mal, T-cell differentiation protein-like	0.15	0.16	0.15	0.15	0.15	0.2
8141843	RASA4	RAS p21 protein activator 4	0.15	0.15	0.1	0.21	0.12	0.25
8135601	MET	met proto-oncogene (hepatocyte growth factor receptor)	0.13	0.17	0.22	0.3	0.14	0.17
8097356	PLK4	polo-like kinase 4 (Drosophila)	0.14	0.16	0.11	0.17	0.15	0.16
7991406	PRC1	protein regulator of cytokinesis 1	0.15	0.14	0.14	0.17	0.12	0.13
8151101	MYBL1	v-myb myeloblastosis viral oncogene homolog (avian)-like 1	0.13	0.17	0.14	0.2	0.14	0.18
7914878	LOC100289612	arsenic transactivated protein 1	0.14	0.15	0.13	0.17	0.12	0.15
8001133	SHCBP1	SHC SH2-domain binding protein 1	0.14	0.15	0.16	0.15	0.12	0.15
8008784	PRR11	proline rich 11	0.13	0.16	0.09	0.13	0.08	0.14
8015268	KRT34	keratin 34	0.12	0.17	0.14	0.12	0.17	0.19
7970513	SKA3	spindle and kinetochore associated complex subunit 3	0.14	0.15	0.09	0.13	0.11	0.1
8174598	IL13RA2	interleukin 13 receptor, alpha 2	0.12	0.16	0.12	0.13	0.11	0.17
7976567	BDKRB1	bradykinin receptor B1	0.15	0.13	0.13	0.14	0.11	0.11
7947512	PAMR1	peptidase domain containing associated with muscle regeneration 1	0.13	0.15	0.48	0.56	0.18	0.17
8073062	APOBEC3B	apolipoprotein B mRNA editing enzyme, catalytic polypeptide-like 3B	0.12	0.14	0.1	0.11	0.09	0.13
7960340	FOXM1	forkhead box M1	0.11	0.16	0.1	0.13	0.09	0.1
8148049	NOV	nephroblastoma overexpressed gene	0.12	0.14	0.17	0.19	0.15	0.14
8043602	NCAPH	non-SMC condensin I complex, subunit H	0.14	0.12	0.14	0.09	0.11	0.15
8094278	NCAPG	non-SMC condensin I complex, subunit G	0.11	0.15	0.09	0.11	0.09	0.13
7947248	KIF18A	kinesin family member 18A	0.12	0.14	0.12	0.17	0.1	0.11
7965094	E2F7	E2F transcription factor 7	0.12	0.13	0.14	0.14	0.15	0.15
8037251	PSG7	pregnancy specific beta-1-glycoprotein 7	0.11	0.15	0.17	0.15	0.14	0.19
8007071	CDC6	cell division cycle 6 homolog (S. cerevisiae)	0.12	0.14	0.1	0.13	0.09	0.18
8065353	THBD	thrombomodulin	0.12	0.13	0.13	0.16	0.13	0.15
7964733	RPSAP52	ribosomal protein SA pseudogene 52	0.13	0.12	0.12	0.15	0.15	0.18
8120838	TTK	TTK protein kinase	0.12	0.12	0.11	0.13	0.12	0.14
7983969	CCNB2	cyclin B2	0.15	0.1	0.11	0.13	0.09	0.15
8037231	PSG3	pregnancy specific beta-1-glycoprotein 3	0.14	0.1	0.23	0.14	0.19	0.23
7927710	CDC2	cell division cycle 2, G1 to S and G2 to M	0.13	0.12	0.09	0.11	0.09	0.11
7929258	KIF11	kinesin family member 11	0.12	0.12	0.11	0.12	0.11	0.1
8061579	TPX2	TPX2, microtubule-associated, homolog (Xenopus laevis)	0.12	0.12	0.09	0.12	0.1	0.1
8142981	PODXL	podocalyxin-like	0.1	0.14	0.07	0.08	0.09	0.13
8117594	HIST1H2BM	histone cluster 1, H2bm	0.11	0.12	0.11	0.12	0.1	0.11
8054702	CKAP2L	cytoskeleton associated protein 2-like	0.11	0.13	0.11	0.14	0.11	0.13
7929334	CEP55	centrosomal protein 55kDa	0.12	0.12	0.09	0.09	0.09	0.1
8108301	KIF20A	kinesin family member 20A	0.11	0.12	0.08	0.08	0.07	0.11
7909708	CENPF	centromere protein F, 350/400ka (mitosin)	0.1	0.13	0.09	0.1	0.08	0.08
8054580	BUB1	budding uninhibited by benzimidazoles 1 homolog (yeast)	0.12	0.1	0.09	0.08	0.09	0.07
8149955	PBK	PDZ binding kinase	0.12	0.1	0.09	0.14	0.09	0.1
7982889	NUSAP1	nucleolar and spindle associated protein 1	0.1	0.1	0.08	0.1	0.07	0.09
7979307	DLGAP5	discs, large (Drosophila) homolog-associated protein 5	0.11	0.1	0.08	0.1	0.1	0.11
7923086	ASPM	asp (abnormal spindle) homolog, microcephaly associated (Drosophila)	0.1	0.1	0.08	0.1	0.08	0.09
8037283	PSG4	pregnancy specific beta-1-glycoprotein 4	0.09	0.11	0.11	0.15	0.08	0.12
7982757	CASC5	cancer susceptibility candidate 5	0.09	0.11	0.08	0.08	0.08	0.08
8021301	RAB27B	RAB27B, member RAS oncogene family	0.09	0.1	0.1	0.09	0.1	0.12
7952785	OPCML	opioid binding protein/cell adhesion molecule-like	0.09	0.1	0.11	0.08	0.09	0.09
8112376	CENPK	centromere protein K	0.1	0.09	0.09	0.11	0.07	0.1
8145570	ESCO2	establishment of cohesion 1 homolog 2 (S. cerevisiae)	0.07	0.11	0.06	0.07	0.06	0.08
7909568	DTL	denticleless homolog (Drosophila)	0.08	0.1	0.06	0.06	0.07	0.07
7989647	KIAA0101	KIAA0101	0.08	0.09	0.07	0.07	0.05	0.06
8037272	PSG5	pregnancy specific beta-1-glycoprotein 5	0.07	0.1	0.13	0.14	0.11	0.15
8124388	HIST1H3B	histone cluster 1, H3b	0.09	0.08	0.08	0.1	0.08	0.06
8014974	TOP2A	topoisomerase (DNA) II alpha 170kDa	0.08	0.08	0.06	0.09	0.07	0.08
7937020	MKI67	antigen identified by monoclonal antibody Ki-67	0.07	0.09	0.06	0.06	0.06	0.08
8021635	SERPINB2	serpin peptidase inhibitor, clade B (ovalbumin), member 2	0.07	0.09	0.09	0.08	0.09	0.09
7948332	LPXN	leupaxin	0.07	0.09	0.09	0.11	0.09	0.1
8132318	ANLN	anillin, actin binding protein	0.07	0.08	0.04	0.06	0.05	0.05
7951284	MMP3	matrix metallopeptidase 3 (stromelysin 1, progelatinase)	0.04	0.05	0.06	0.08	0.04	0.05
7951271	MMP1	matrix metallopeptidase 1 (interstitial collagenase)	0.02	0.03	0.03	0.03	0.01	0.02
Cluster 3			Fold Change
Probe Set ID	Gene Symbol	Gene description	siCtrl	siCtrl	siLMO3	siLMO3	siLMO3	siLMO3
			R1A,B	R2A,B	#1 R1A,B	#1 R2A,B	#2 R1A,B	#2 R2A,B
8151532	FABP4	fatty acid binding protein 4, adipocyte	205.8	127.4	124.05	93.37	116.25	112.05
8097080	SYNPO2	synaptopodin 2	3.29	3.56	1.99	2.28	2.52	2.34
7969835	PCCA	propionyl Coenzyme A carboxylase, alpha polypeptide	1.3	1.82	1.04	1.06	0.8	1.26
7916541	DAB1	disabled homolog 1 (Drosophila)	2.81	3.17	2.05	2.22	1.85	1.81
7916944	PTGER3	prostaglandin E receptor 3 (subtype EP3)	1.65	1.72	1.16	1.2	1.01	1.08
7965873	IGF1	insulin-like growth factor 1 (somatomedin C)	3.04	5.25	2.14	2	2.64	4.18
8042270	UGP2	UDP-glucose pyrophosphorylase 2	2.11	1.75	0.9	1.14	1.52	1.45
7929816	SCD	stearoyl-CoA desaturase (delta-9-desaturase)	4.69	3.48	2.8	2.96	2.28	2.43
7902808	LOC339524	hypothetical LOC339524	1.97	1.31	0.92	1.15	1.1	1.01
8055872	CACNB4	calcium channel, voltage-dependent, beta 4 subunit	1.64	1.69	1.02	0.86	1.14	1.19
8169836	XPNPEP2	X-prolyl aminopeptidase (aminopeptidase P) 2, membrane-bound	2.56	3.51	1.1	1.51	1.98	2.9
8161488	AQP7P1	aquaporin 7 pseudogene 1	1.8	2.12	1.07	1.12	1.24	1.41
7962579	AMIGO2	adhesion molecule with Ig-like domain 2	2.9	2.05	1.25	1.6	1.61	1.65
8155554	AQP7P1	aquaporin 7 pseudogene 1	1.82	2.26	1.09	1.16	1.28	1.47
7987145	FMN1	formin 1	2.04	2.25	1.13	1.16	1.24	1.69
8147049	FABP5	fatty acid binding protein 5 (psoriasis-associated)	3.93	1.77	2.06	2.6	1.2	1.06
7922406	SNORD79	small nucleolar RNA, C/D box 79	2.18	1.53	1.32	1.17	0.87	1.15
7948420	FABP5	fatty acid binding protein 5 (psoriasis-associated)	4.1	1.73	2.11	2.64	1.21	1.09
7922408	SNORD78	small nucleolar RNA, C/D box 78	1.86	1.93	1.15	1.68	0.8	0.91
8155442	AQP7P1	aquaporin 7 pseudogene 1	1.87	2.26	1.07	1.14	1.27	1.44
7907286	FMO1	flavin containing monooxygenase 1	2.52	3.2	1.21	1.39	2.16	2.01
7903227	PALMD	palmdelphin	3.78	3.26	2.37	2.11	1.69	2.04
8144917	LPL	lipoprotein lipase	29.73	18.25	9.15	13.33	16.93	15.95
8136248	MEST	mesoderm specific transcript homolog (mouse)	2.66	2.82	1.44	1.56	1.54	1.64
8169898	RAB33A	RAB33A, member RAS oncogene family	3.21	3.16	1.32	1.2	2.14	2.45
8111998	HCN1	hyperpolarization activated cyclic nucleotide-gated potassium channel 1	3.89	4.75	2.32	2.67	2.15	2.48
8161558	AQP7P1	aquaporin 7 pseudogene 1	1.77	2.46	1.03	1.1	1.11	1.44
7926334	OLAH	oleoyl-ACP hydrolase	3.65	3.28	1.39	1.83	2.26	2.16
8017927	ABCA9	ATP-binding cassette, sub-family A (ABC1), member 9	2.22	2.2	1.11	1.48	1.05	1.23
7939024	ANO3	anoctamin 3	6.26	5.61	3.93	4.29	2.51	2.23
7932254	ITGA8	integrin, alpha 8	1.67	1.94	0.79	1.04	1.09	0.98
8081657	CD200	CD200 molecule	2.56	3.35	1.51	1.38	1.54	1.95
7931832	AKR1C2	aldo-keto reductase family 1, member C2	2.61	2.01	1.13	1.55	1.26	1.01
8151906	GDF6	growth differentiation factor 6	2.4	2.54	1.11	1.44	1.36	1.36
8108981	STK32A	serine/threonine kinase 32A	2.77	2.9	1.37	1.33	1.75	1.47
8139832	ZNF117	zinc finger protein 117	3.73	3.12	1.45	1.25	2.06	2.36
8102200	DKK2	dickkopf homolog 2 (Xenopus laevis)	3.64	3.83	1.56	2.19	2.04	1.84
8137264	TMEM176A	transmembrane protein 176A	2.7	4.28	1.27	1.64	1.78	2.32
7991313	PLIN1	perilipin 1	3.1	2.72	1.28	1.23	1.71	1.58
8062395	NNAT	neuronatin	4.05	2.26	1.36	1.39	2.12	1.4
7901272	CYP4X1	cytochrome P450, family 4, subfamily X, polypeptide 1	2.85	3.74	1.31	1.48	1.76	1.99
7963880	ITGA7	integrin, alpha 7	2.03	2.59	1.13	1.12	1.13	1.16
7908312	PRG4	proteoglycan 4	2.42	2.95	0.76	1.11	1.37	1.77
7928046	TSPAN15	tetraspanin 15	4.34	4.84	1.66	1.79	2.2	2.68
7942793	THRSP	thyroid hormone responsive (SPOT14 homolog, rat)	3.02	1.68	0.83	0.88	1.23	1.3
8168737	TNMD	tenomodulin	7.91	6.53	3.43	4.04	2.76	2.74
8032829	PLIN4	perilipin 4	8.9	7.51	2.8	4.19	3.67	3.66
8007420	AOC3	amine oxidase, copper containing 3 (vascular adhesion protein 1)	12.49	12.23	4.52	4.48	5.59	6.92
7909441	G0S2	G0/G1switch 2	2.57	1.51	0.86	0.81	0.98	0.76
8063590	PCK1	phosphoenolpyruvate carboxykinase 1 (soluble)	4.99	3.03	1.16	1.18	1.76	1.28
7955348	GPD1	glycerol-3-phosphate dehydrogenase 1 (soluble)	6.56	3.84	1.24	1.35	1.89	1.25
7935116	RBP4	retinol binding protein 4, plasma	3.9	4.06	0.79	1.04	1.2	0.86
8084710	ADIPOQ	adiponectin, C1Q and collagen domain containing	24.48	18.44	1.08	1.94	5.4	2.17
Cluster 4			Fold Change
Probe Set ID	Gene Symbol	Gene description	siCtrl	siCtrl	siLMO3	siLMO3	siLMO3	siLMO3
			R1A,B	R2A,B	#1 R1A,B	#1 R2A,B	#2 R1A,B	#2 R2A,B
8161755	ALDH1A1	aldehyde dehydrogenase 1 family, member A1	3.78	3.67	19.71	22.02	3.61	3.51
8057506	FRZB	frizzled-related protein	2.43	2.33	8.53	7.29	4.26	4.25
8092230	ZMAT3	zinc finger, matrin type 3	1.73	1.65	4.71	5	3.49	3.18
8057677	SLC40A1	solute carrier family 40 (iron-regulated transporter), member 1	7.5	7.29	20.35	19.71	13.11	14.97
8124185	PRL	prolactin	2.38	2.59	4.62	5.12	4.85	7.4
8128043	CNR1	cannabinoid receptor 1 (brain)	3.94	3.5	10.82	10	4.16	5
8141094	PDK4	pyruvate dehydrogenase kinase, isozyme 4	5.22	5.13	12.61	11.67	7.67	9.39
8111941	HMGCS1	3-hydroxy-3-methylglutaryl-Coenzyme A synthase 1 (soluble)	1.83	1.56	3.57	5.57	2.08	2.3
8095744	AREG	amphiregulin	1.52	1.6	3.5	4.36	1.72	2.13
8041206	LBH	limb bud and heart development homolog (mouse)	1.7	1.69	2.66	2.76	3.64	3.37
7961540	RERG	RAS-like, estrogen-regulated, growth inhibitor	4.58	4.29	9.43	8.97	6.21	7.45
7922474	KIAA0040	KIAA0040	2.75	2.83	5.42	5.86	3.56	4.06
8020384	KIAA1772	KIAA1772	2.11	2.39	3.16	3.84	4.08	4.12
8057486	PDE1A	phosphodiesterase 1A, calmodulin-dependent	2.17	2.88	5.02	4.77	3.43	3.65
8148000	C8orf85	chromosome 8 open reading frame 85	3.07	2.45	2.44	3.29	6.94	5.48
7902541	IFI44L	interferon-induced protein 44-like	3.47	3.64	7.1	8.34	3.67	4.09
8021484	CDH20	cadherin 20, type 2	1.36	1.77	2.84	2.81	1.91	2.63
8035517	COMP	cartilage oligomeric matrix protein	4.29	4.7	6.1	6.3	8.99	7.61
8121181	FHL5	four and a half LIM domains 5	1.63	1.87	2.7	3.75	2.67	2.18
8104746	NPR3	natriuretic peptide receptor C/guanylate cyclase C (atrionatriuretic peptide receptor C)	1.42	1.78	2.6	3.98	1.84	1.87
8171359	GPM6B	glycoprotein M6B	2.72	3.69	5.19	8.8	2.88	3.53
8088560	ADAMTS9	ADAM metallopeptidase with thrombospondin type 1 motif, 9	2.11	1.93	3.73	4.55	2.17	2.34
7904742	LIX1L	Lix1 homolog (mouse)-like	1.37	1.62	2.48	2.54	2.11	2.32
7906435	DARC	Duffy blood group, chemokine receptor	2.04	2.43	3.01	4.45	2.93	3.64
7939546	CD82	CD82 molecule	1.52	1.47	2.6	3.49	1.61	1.66
8123446	SMOC2	SPARC related modular calcium binding 2	9.32	7.95	12.51	16.48	13.14	11.7
7954729	FGD4	FYVE, RhoGEF and PH domain containing 4	1.7	1.73	2.84	3.28	2.18	2.37
7907271	FMO2	flavin containing monooxygenase 2 (non-functional)	8.15	7.89	17.09	22.46	4.84	5.33
8113130	MCTP1	multiple C2 domains, transmembrane 1	1.48	1.74	2.56	3.19	1.73	2.5
8100154	CORIN	corin, serine peptidase	2.28	2.52	4.44	5.03	2.43	2.85
7933204	C10orf10	chromosome 10 open reading frame 10	1.86	2.27	2.83	2.99	2.88	3.91
7962312	ABCD2	ATP-binding cassette, sub-family D (ALD), member 2	12.72	11.58	19.26	23.2	12.22	18.67
8120613	RIMS1	regulating synaptic membrane exocytosis 1	2.11	1.93	3.53	4.74	1.91	1.99
7971526	HTR2A	5-hydroxytryptamine (serotonin) receptor 2A	1.97	2.25	3.62	4.46	1.97	2.66
AAbbreviation: R; Replicate. BFold change was calculated based on the normalized Fluorescence Signal intensity of the respective sample divided by the mean Fluorescence Signal Intensity of siCtrl on Day 0.
